# Supplementary material for: A genome-wide SNP panel for mapping and association studies in the rat
Source: BMC Genomics. 2008 Feb 25;9:95. doi: 10.1186/1471-2164-9-95 (PMC2266910; doi:10.1186/1471-2164-9-95)
Supplement: Additional file 1 — Supplementary table. All validated KASPar rat SNP markers designed on the BN genome sequence (RGSC 3.4). The map id refers to the graphical representation in Figure 1 (main text). [file 1471-2164-9-95-S1.xls]

## Sheet: publication
Chr	Position	BN / Wis specific	map ID	external ID	ref_id	BN > alt allele	sequence
1	003034177	yes	1001		ENSRNOSNP175434	T/C	CCTTTGCAACTTACTCTTTCTCTCCCTCTCCCTATCTCCC[T/C]CTTCTTCATGGTGCTAAGGATTGAACCCAAGAACTTATAC
1	005202951	yes	23	Cpn_1005202951	ENSRNOSNP2783268	C/T	TGTCAGGAACTATCCTGAATGATTACTGTAAGTTAACAAA[C/T]GTTGTAAAGAAGGACAGATTGAGTACAATAATTCTCATTT
1	008050217	yes	24	gnl|ti|896881254_19866868168665_285	ENSRNOSNP249917	C/T	AAGGAAAAAAAAACCCAGAGTAATAGATCCTTATTTTCCC[C/T]GAATACAGTATATCCATTATTTTTCATATGATTGTGACAA
1	011778331	no	1013		ENSRNOSNP2642396	C/A	AATTCTTTCTTTTATTAACCACTGGTCATCACAGTGCCTC[C/A]CATGATCTTAACACCATCCTTTGCTGCAGCTAGGAAGATC
1	015852941	yes	25	gko-38a22_rp2_b1_613	ENSRNOSNP2783348	T/C	GTCCATGGCCAATCAGACCTGGCTGGCAGCTGATGTGGGT[T/C]CTGCAGAAGTGTGTGTGTGCAGAAAAGCAGCTGGGAACAG
1	017138704	no	2	gnl|ti|896756722_19866867105261_309	ENSRNOSNP90775	G/A	AAAAGAACAAATACTACATCCTCTTTCATGACGCAAGTCT[G/A]TTTCCTGTATCCATACAAACACGAGCTCTTACTTGTTCTC
1	026531466	yes	26	gko-47p5_rp2_b1_330	ENSRNOSNP169586	A/G	ATACCGATATGGAGAAAAGCTGTGCTCAGACTTTTAGCCC[A/G]AAACGGGATATGTCATTTTAAGTCATTTCTTTTGTCAGTG
1	029764495	yes	1025		rs13454273	G/A	AGGAATGTTAAAATGTAAATGGAAAATAGAGAAGTAGGGC[G/A]GGTCCTTAATAATTTGAAGCAAAGTTTGGATATGGTAAGT
1	036208800	yes	1037		ENSRNOSNP2678021	T/C	TAACAATACCTTCAGGAGTATGAGAGAAGCAGTGCTGGGG[T/C]GGAGGGAGATGCCAAACTGGGACGCAATTTTATCCCGGAA
1	039643806	yes	364	rdahl-80l23_rp2_b1_431	ENSRNOSNP191848	T/C	AATAATGTACGCTTATACCACAGTATAAAGCTTCAGATAA[T/C]TTCTATCATTTATACTTACCAATATTATACATTATACACA
1	044500339	no	1049		ENSRNOSNP198009	G/A	GCATGGTGAGCAGGGAAGAAGGATGCTGATTCTATACTGC[G/A]TGCTGGAATGTGGCCCATTCACACCTCAGGAGCCATGATC
1	044878370	yes	27	gko-13m15_rp2_b1_456	ENSRNOSNP2783493	T/C	ACCAAACATGGTCCCAGCTGAGCCAATACCTCTACGTGTC[T/C]ATAGGGCAAGCGAATGAAAGAGTGAATATGAATCAAGTCT
1	046918010	yes	28	gko-16l18_rp2_b1_439	ENSRNOSNP200993	A/G	AAGACTAATATTGTTAACAAGACAAAGCCCTGAAGTACAC[A/G]ATGCTTCACAGGACAGGCTCACCATCGCCATCGTGTGGCC
1	053396511	yes	1061		ENSRNOSNP2675873	A/G	CTGACTGTCCTGTGACTGTCAGAAGAATGTTGTAGCTACA[A/G]AGTGCCTCTTAGGTTCTGTCACTGATGCCTCAGAGTTGGA
1	056498291	yes	1073		rs8161747	C/T	CAGGCCCCAGAACTTCTTCGGATATAGGAGTCCAGGTCTG[C/T]TCTGTCTTATGTAACCCATGAGTCCTGATACCAATTCTCC
1	058606326	yes	29	gko-104g21_fp2_b1_425	ENSRNOSNP228204	C/T	TAATCTGGGAACATAGGAGGAAAAAAAATGTCTATTTCTC[C/T]CTGTACCCTCTCACCCAACCGAAGACTTAGGATAGCACAC
1	068071562	no	1085				CTATTTTTGCTGCCTCCTCCCCACCTATTGTCTGGGGAGG[A/G]GGAGAAGGTATTTTTGAGACAAAGCACAGGCACCATAAAT
1	070020809	no	1002		ENSRNOSNP238975	T/A	CTGTTTGATTGTAGCTGTACAGAATGACAATAATGGGGCC[T/A]CTGAGCCAGGTTATGAGCCCAAAAAAGATTTCAGGGCATA
1	077594585	no	1014		ENSRNOSNP2685844	T/C	TGAGTATACCTGCTCAGGACAGTGTCTCATTTTACCAAAA[T/C]ACAAAGGCCCCAATTAATCAGATCTCTCTCTTCACTTCTA
1	087411991	yes	1026		ENSRNOSNP2663199	T/A	GGTTGCTTTGTACATGGACTCAACTGGAGGGGTGGCTTGC[T/A]CACTGTGATGAGTAGTTTTAATTATTGACTTGATACAACC
1	090749408	yes	30	Cpn_1090749408	ENSRNOSNP258519	C/T	GTTCTTCAAGGAAAAGTGAACACTCAGGGTGTTTCCAGTT[C/T]TCAGGTGTCAGGGACATCTGTCTCCAGTGGCAAAGAGTTC
1	093760176	no	1038		ENSRNOSNP2711994	A/G	CATCTCTGTGACCTTCACTTGCCATATCATTTAGAAATGA[A/G]GCTTTACTAGAAACTCCATACTATGGAATATCAATATCTT
1	100829033	no	1050		ENSRNOSNP2754848	C/T	AGAAATCCTGGAAGGTCTCTTCATCTGACACGGTGCACTA[C/T]GGAGGGGGTACCTGGACTCCATACCCTTCCTATCTGTTGT
1	101121890	yes	31	gko-99b15_rp2_b1_235	ENSRNOSNP2783816	T/C	CCTCAAGTAACATCTGTCAAAACACACTTCAGAATTTGAT[T/C]TGTGTCACCCCTTTTAAATTTTCAAAAAAAATTGGGGGTG
1	109198245	yes	1062		ENSRNOSNP14986	C/T	ATATGTATGAATGGTATAAAGATGGGTATGTGCTTCTGAC[C/T]CAATGCTTCTAGAGTAGACACTATGATTGGATTAAAGAAT
1	111943004	yes	33	rdahl-84b9_rp2_b1_347	ENSRNOSNP18796	T/C	AAAGTTATTTTGAAAAAGGCACATGAAGCAAACATCTGTA[T/C]GAGAGGCTTCACTACACAATTATACATATAACAATTTCAA
1	115008622	yes	365	J585062	ENSRNOSNP28439	T/A	TTTTCCAATCAAAGTAAACTCCCTCATTCAACAATGATTC[T/A]GTTGAATGTCTCATTTCCCACTTCAAGTACAGCATCAATT
1	118843159	yes	1074		ENSRNOSNP2783940	T/C	GAAATACGAAGATGGAACTGCTTCATCCACTGGGGAGTGA[T/C]AGTCCGATCGCAGGCTTCCTGCAGAAGAACAAGGCTGGAG
1	126031585	yes	366	rdahl-65l17_fp2_b1_264	ENSRNOSNP2651750	A/C	AGAAGATTGTATTCCACTTTGTGTCGTGGCATATATATAT[A/C]TATTATCAGCTGTGTTTTCTTTCCTATTCTGTGCATACAA
1	131711026	yes	34	SHRSPa43c12_s1_448	ENSRNOSNP2680549	T/C	ACCATTCAATGTTATTTCTCCCTCCCCCATTTCCTCTTTC[T/C]GTTGTTTTGAAGTAAATACCAGTGACCACTAGGATTGCCA
1	133433124	yes	367	J661392	ENSRNOSNP2711451	G/T	TTCATGTTCATACTTGGTAATGCCTGGTAGAGCTACCTAG[G/T]TTCAGAATAAATGTAATAGGATCTTCTGCTTTATTGGATG
1	135112460	no	1003		ENSRNOSNP2784050	T/G	AGTTCTACCCAAGATCTAACTGATACCAAACAACCCAAAA[T/G]TTGGATGTGAGTTTGAAGAAGTGTATTTCCGGCTAAGAGA
1	136218350	yes	35	WKYc92c06_s1_584	ENSRNOSNP2728750	C/T	GCTTGGCTACCTGCTGCTCCAGCCACTTCACCTAGGAAGA[C/T]GGTAGAGGTGTGGGGGTTGCAGAGTGAGGGAGACTCAGAA
1	138884787	yes	36	DS-g-a-36b12_f1_125	ENSRNOSNP47258	T/C	ACGATTGCAGGCAAACAAAGTCAATCACAGTCTAGTACTG[T/C]AGTGCTGTTGCCTTGGCCACACACAAAACCAAACACCAAA
1	141991143	yes	37	rdahl-54a23_fp2_b1_378	ENSRNOSNP51435	C/T	GATGTTCTCTATATTTTATTCCAGTTCTGTTGTTACAAAC[C/T]GACCTATAACTTTAAGGAAAGTGACTCCTTCTCATCTAGT
1	144367481	no	1015		rs8168393	C/T	GTGGCTCCCATTGTGTTTCCATTGAGCTCACTGGTTATGT[C/T]TGCAAAGCTGAAGACCGAACACAAATAGTCCTGTACGTCC
1	146119192	yes	368	J669647	ENSRNOSNP59392	T/A	CATCCAGTGAAAATAGTGGAAAAGAATGGAGACAATCAGA[T/A]GATGAGGAAGGCTCTTGGAGGGAAAGGGGATTTCAAGCTC
1	148596494	yes	369	SHRSPa16b06_r1_329	ENSRNOSNP62860	G/C	CAGGTATAATTTTCTTATCTGTTTCCGGATTATTAATGTG[G/C]TCTTATATCTCTCTTTTAACTTCTTTTCAGACTTTTCTTT
1	151502658	yes	39	gko-84o14_fp2_b1_603	ENSRNOSNP2784204	T/C	AAGAAACTACCACCTAACTGACTCCCAAGACAGATTTGAG[T/C]ATAAACATATTCCAAATGTCCACGGATATTTTCACACAGA
1	153483576	no	1027		ENSRNOSNP69691	T/C	AGACCTTGTTCAAAGTGCCATCCTTGTGTGCATCTCACCC[T/C]GATGTCGTCCATGCCTGCCCTGAAACAGAATGACTGCTCA
1	154390719	yes	40	DahlSa01f01_r1_140	ENSRNOSNP2729916	C/T	TTATCCTAAGTCCCTTTAATATAGTCAAGAATTGTTAGCT[C/T]TACATTTAGAACCTTGATCTTTTGTGGCTTCTCTCCTGTT
1	157603989	yes	41	DS-g-a-04f12_f1_621	ENSRNOSNP2765504	T/C	ATATATTTTAAATAACCTCGTAGTGGACTTGAGAATCGCA[T/C]ATCAATGGAGTTGAAATGCCCTCTACTTTTTTGTTTAATT
1	159502725	yes	1039		ENSRNOSNP74918	T/C	CAGAGCATTACCTTGTGTTTGTTACCAAAGAGCACCAATG[T/C]ACAACAGTTCTCACAGCCCAGCAGGGTGGCACGCCTTTAA
1	162391700	yes	42	rdahl-96c10_rp2_b1_335	ENSRNOSNP2784311	C/T	GAATATATGGTTCTGTGAATTTGTGACTCAGACAGGAAAT[C/T]AAAGAGCATGTTGTTATGGGAAAGTCAGTTGCTTTGTTTA
1	164909020	yes	43	SHRSPc09g06_r1_639	ENSRNOSNP82990	T/C	AGGCTCAGTTGCCTTTGATGGCCCCTGCTAGATGTGCACA[T/C]AGTCCTTGCAAGCAGATCTTATCTCCTCATGCACAGATAC
1	168569897	yes	1051		rs8165089	G/T	TTACTGAGCATGCACAGCACTAACATACAATTTACAACAG[G/T]TCCCCAAAGCAGGAGGCCGTTCACACTCCTCTGAAGGCAC
1	171442718	yes	44	SHRSPa19e09_r1_1104	ENSRNOSNP2755163	C/T	CTGTGTTTAAATAAACTTTTGCTTTCAGTTTTCTCTGATT[C/T]TTACTCTTCGGGTAGCAGGTATCTCGTAGGAACCCAGAAA
1	173376457	yes	370	J697407	ENSRNOSNP2658627	G/A	CTTGTATATCAACAAATGATTAGCTATGTGCTCTCTACAT[G/A]ATCATTTGGCCAAGCACTGTGACGAAACAGTTAGAGAGAC
1	175944948	no	1063		ENSRNOSNP95978	C/A	AGTTCGTGCAGAGTCTGGCGCAGGCGTAAAGATGCATCCC[C/A]AAAACACAGCCCAGGCTGTTGTTGCCGCTGATTGCTACTG
1	179862388	yes	371	WKYa70e11_s1_159	ENSRNOSNP100412	C/T	CAAGCCAGGAAAAGGGCAAATGTTCTACCACTGAGTTACA[C/T]TTAAAAAAAAGTTTTTGTTTTACAGCAGGGTCTCATTAAA
1	184935644	no	1075		rs8161014	G/C	GTGTATTCCATGCACTCTCAGAGGGAAGGCGCTGGCACAA[G/C]CATTAACTGTCAAACAAATGTTTATTTTTTCTTACAAAAT
1	187978763	no	3	Cpn_1187978763	rs8169112	C/A	CCTGGTATCCCATTTGTCTTATGGAAAAAAGACATGACAA[C/A]AAGAGTCTGAAGCAGTGTGAGACAGGGGAAACCCATCTTT
1	193106681	yes	1087		ENSRNOSNP113664	T/C	CTCGGAGCAAATTAGCTCTCGTTCTCATTGGCCAGAGCAG[T/C]TGTGACTTTTGCCTGGACAACCCAGGGAATGTTCCAGCGA
1	196176285	yes	46	SHRSPc76b12_r2_867	ENSRNOSNP2778841	C/T	GAGGCCTCTTTGCAGGGCTCTCTGGGGATATGCCAAGCAA[C/T]GCTCTGGGCATGGCAAAGGAAGGCCAGGGAGTCTAGACTT
1	197823092	yes	372	J535903	ENSRNOSNP2784647	A/C	AAAAGACATGATGGCCACAACAACTCTTATGCAGGAAAAA[A/C]GTTTAATTGGGGCTGGCTAAAAGTTTCAGATGTTTAGTCC
1	201205817	yes	1004		rs8166965	T/C	TCAGGAAAATTGTGCTGAATGTGGACCAGGCGACATAATC[T/C]GGCTGGATAGTGTCACTGTTGATGTAAACCACAGTGGATG
1	204258541	no	1016		rs8155439	G/A	TAGGTTCTTTACTGTTTTTACCCGAGGAATGCCAAGCAGC[G/A]GACTGGAATATCCCACTCTGCACATCCCTGGCTGACTTGA
1	204573537	yes	47	gko-34e12_rp2_b1_147	ENSRNOSNP2784717	C/T	CAGAACAGAGGGGCTGGCAGGAGGACTGGCTACAGACAGG[C/T]GAGGTGTTCGGGCTTGAAGCTTGCACCCCATAGGGACCTG
1	213369475	yes	1028		ENSRNOSNP2644124	T/C	GCCCTGGGGGAGGCAGGCTGGGAGCCACCCCTTGACTGAG[T/C]ACCTGGCAGAGGACAGGTTCTCTTCTCTCAGCTAGGGGCT
1	219988698	no	1040		ENSRNOSNP2784820	A/T	GTAAATCCATGGAGTTCTCCTGAGGAAGTATTTATAAGGC[A/T]AAAAGGATCTGGAGGGGTCTTTATTTTTGGGGTTATGATA
1	227335895	no	1052		ENSRNOSNP2784873	T/C	ACCCCTTGGGGATACTGTGAGATTCAGCAGACAAAGGAGC[T/C]CTCCCTGCCTTCTCCTCCAGCCGGGAACACGCAGCCTGGA
1	230917961	yes	373	rat105_017_h23.p1ca_437	rs13456942	T/G	TCATTCACCACAATGACCTAACCATCAGGCCAAGAAGACA[T/G]TCTGCAGTTGACTTGCTGCCCTTACCAACTGTTCCCACAG
1	240576215	no	4	J474918	ENSRNOSNP2773186	A/T	CACATGCATTTCCTGCCAGCCCTTCCTGAGATAATCTGTC[A/T]GTGTTGTGTCCCTGGGATGAGATACCTGTGTGTAGACTTA
1	245350235	no	1064		rs8149933	A/T	AAGAAGGTGCATTGTGGTGTGGGTGAGGGGACAGGGACAA[A/T]ACCACCTCCCGGTAATGTAAAAGCAGGTGTCACACTGCCA
1	247347259	yes	1076		rs8157523	A/G	TACAGAGTCCTGTCCCCAAAATCAAGTTGTCTGAGGAGCC[A/G]GCTGTGACTGTGGATGTTGGCATTAAAACTCACCATTTCC
1	249940523	yes	48	SHRSPc63e12_r1_708	ENSRNOSNP2692912	C/T	GGTAGGTAGGCTAGGCGTCTCAGATACACTGAACATCTGC[C/T]GGAAGTCTCCCAGCACTTCACCCAGACCCAGGAATGTAGT
1	253423962	yes	374	gko-6d5_rp2_b1_412	ENSRNOSNP154707	A/C	AGAGATTTCGTAGCTCAGTTTGAGCCAGATTCCCTACCCC[A/C]TACATGCAATAGTGTGTCTTCAAGCCCAGTGAATTACAGG
1	257307659	yes	1088		ENSRNOSNP160114	A/G	TTAAATAGAGAGAAACGTTTCCAAAAATAAAGCTATAATC[A/G]CATGTTTGAACCTTTCTTTTGGAAGCTACTAATTTATAAT
1	260544878	yes	49	SHRSPa9b08_r1_918	ENSRNOSNP164337	C/T	CCATGATGTACACAGATCCCTTGAAACTATAAGCCCAAAG[C/T]GATCTGGCCATACTGTTTGTATTAGTTATTTTGACACCAT
1	263619558	yes	50	SHRSPc44h05_r1_198	ENSRNOSNP167442	G/A	CTTTTGTTACCATGTGCAGATAGGATACTAAAATCCAACC[G/A]AGGGACCCTGACAAATTTCATTAAATCTAAGTACATTGAT
1	267269141	yes	1005		ENSRNOSNP171634	T/C	TGAAATGAAATCCAGGCACAGAAGAAAGCCCGGAGCTTAT[T/C]CTACTACTTCTGAAGACATACGCTAAAATGAAGCCGGTGC
2	004393495	no	1017		ENSRNOSNP1384438	C/T	CCTATCAGATGAGAATCCTTGCATGCAAACACTGCTACTT[C/T]TTCCCACCTGGATTCAGATGCTTGGTTTAAATCTTATAGT
2	008218082	no	408	J583281	ENSRNOSNP2775338	T/C	AGACATTTCTGTTCTGTGAGCCATAAATCTCCTGATGTTT[T/C]GATTCACAATTGCCATATGTATACATATACTAGAGGATGA
2	012679612	yes	157	gnl|ti|896815391_19866855455698_311	ENSRNOSNP1176209	C/T	AACTTTTCAACAAATAAAGCTACAATTTTATTTGCAAGTA[C/T]GTAGTGGACCTCAAAGTTGCTTGATGTTCTAGAACTGTAA
2	018025745	yes	1029		ENSRNOSNP2706499	G/T	TAAAAAGGAAAGGGTAATTCTGATTTGATATTTTTGACCC[G/T]AAAAATAAGTTGTATTAACAAAATCAGTAAAAATTACTGA
2	020175992	yes	1041		ENSRNOSNP2785321	T/C	TAAATTGGTTTTAATAGTTTTAAAAAGTTAAAATATCAAT[T/C]CGGTGTCTTGCTGATGTCTTTAATATGCTGGAAACTACCA
2	022725789	yes	158	Cpn_2022725789	rs8158776	A/G	TCGTCTGGCCTGTCGTCATCTGAAGAGTGTTAAATACAGC[A/G]ATGTACTTTGTAAGGAAGGAGAAAGAGAATGCACCCTGAT
2	025178391	yes	159	Cpn_2025178391	rs8170587	T/C	TGGAGAGGAGCTTCGCCAAGACTCACTACCCCGACATCTT[T/C]ATGCGTGAGGAGCTAGCGCTGCGTATCGGGCTGACCGAAT
2	027732087	yes	160	rat108_044_j16.p1ca_494	ENSRNOSNP2785409	T/C	CTGGAAAACATCCATTTTGATACAATGTAAACGTTAGTGT[T/C]CACCCTTAGATACATGTTGAAAGAGAGCTTTGGTACGCGG
2	028121542	no	1053		ENSRNOSNP1362677	A/G	CAGCCAGAGGAAAAGGGAACTTGGTGGAAAGTAGTGGAGG[A/G]AGAAAACGAACGGAAACAAAGGAAGATGAATATGTTTACA
2	030781432	yes	161	DS-g-c-05f06_f1_228	ENSRNOSNP2705008	C/T	AGCTTTTCCTCGCTGGACAGCTGAGCCTGGGGAAGCAGGA[C/T]GTTAAAGACAGAAGTGTCCTTTCTCCTGACACACGCAGAG
2	033025098	yes	162	WKYc70f04_r1_467	ENSRNOSNP1368901	T/C	GCTCTTTTCTACTTTTATTTTTTACTAGTTCAAGTATTTT[T/C]TTAGTATATATTCATTGTACATAATGATTAGTTTAATTAA
2	036525003	no	1065		ENSRNOSNP1373494	T/C	TAAGGCCTTCATCCTTAACCTTCCCTGCTAGTTTTACTCT[T/C]CCATGAGTTGATTGTGATCTAAGAGTTTGCTTCCTAAATA
2	039159994	yes	163	SHRSPc53b08_r1_573	ENSRNOSNP1377044	T/C	CAGCCATTCAATGACAGCTGACGATGAGTGAACAGCCCAA[T/C]GGAGCAGCAGTAACTGTGGCACTCAGCCTTAAGAACATGA
2	041239474	yes	164	gko-50a7_rp2_b1_65	ENSRNOSNP2785524	T/C	CATAGTAGGACTTTGTGACTTTTCCTTATTGTTTTATTTA[T/C]AATAAATGCCAAAAAACATGATAATAGACAGTTTAAAGAT
2	044634570	yes	1077		rs8160961	C/G	GCCGAGGCTGGGGGATATTTGCCTGAGTGTTTTATTTGGA[C/G]TGAAGAACTTATTTAAGAAGTATTTCATTATTTACTTATA
2	046707751	yes	409	J509970	ENSRNOSNP2785576	C/T	TATCATCATCATGAGATGTGATTTTAAGGCAGAATCCTGC[C/T]TTTCCAGTGTGATGGGGTATCCAGGCCTTACTGTGATGGG
2	049169776	yes	410	J879462	ENSRNOSNP1392227	G/C	GCACCGATCTACGACTGTTGCGGAATGTCACGTGGATTTA[G/C]TTTATCGCTAACTTCCTTTAGTAGAACACTAGTGTTTTAT
2	051852237	yes	165	WKY-G-h-02c01_f1_1509	ENSRNOSNP1396402	T/C	AGAACGGAATTTGAATGACAGAACCAGCAAGAGGGCTCTG[T/C]ACTCACCACACAAGCTTGACAAAGTTGCATCTGATTCCCA
2	052461715	no	1089		rs8170947	C/T	GCAACTGAAAAGTGATTGCGGCCATTGGTTAATATGTCTT[C/T]CTTTTTCTTTCTCCAGTGTTCTAGTTACATTGATGAGAAC
2	057457967	no	411	WKY-G-i-13h09_f1_1278	ENSRNOSNP2685506	G/A	TTGTGACACTGTACAGAAATATTAAGCTTTTCGATTCCCT[G/A]TTTCCATATTATGTTCCTAGATCAGTTCAAGATAGACATA
2	060343621	yes	1006				GGAACTCCCCAGCCAGATGAGCATAGAAGATTGGCCAGAA[G/A]TGAAGAAGAAATTTGCAGATGTGTTTGCAAGGAAGACTAA
2	063790992	no	412	gnl|ti|896715041_19866866899161_257	ENSRNOSNP1409733	T/G	ATTTTTTATCAGGACAAAAATATTTTAAAGGGCTAAATGT[T/G]ATGCTTTGTAAATGGTCATTTAACTTGTTTTTAAATTTTA
2	067666143	yes	1018		ENSRNOSNP2642959	C/A	GCACAAAATCACCCCACCAATAAAGCTGCCTTTACTAGTG[C/A]CAACACAAAACACTCAGTTATTCTCATTCGAAGTTCTTTT
2	070714622	yes	166	gnl|ti|897013443_19866868057586_369	ENSRNOSNP1422921	T/C	GTGCCAAGTTTTATAGCCTTTACATAATGCAATTGATTTT[T/C]CTGTCTGCTTTTTCTCATTTGTCTACATTGTCAGTCATTT
2	072455288	yes	167	gko-96n23_fp2_b1_626	ENSRNOSNP1426236	G/A	TTTTTAAATTAGGTTGATGTACCAGTCTCACTTCAGAAAC[G/A]AGGGCTCTTTTATAACAAGGAATATATCCTTTGATTGACT
2	075269078	no	1030		ENSRNOSNP2745566	A/T	AAGTTTTATACACATTTTATATGTAATATTATTGTTCCCA[A/T]AATATTTATATTGTGATAGATCATGACATAAATGTGTTAT
2	075962301	yes	168	gko-92g17_rp2_b1_343	ENSRNOSNP2785843	T/C	GTGGACACTTTCGTTCAGTCTGTGGGTCTGCACAAGAAAA[T/C]GGTCATTGGAGGTTTGAGGAACAGGGCTCAGCAGTTAAGT
2	078056971	yes	169	WKYOa35d04_s1_214	ENSRNOSNP2672444	G/A	GGTTTGTTTTGTTTTTATTGTTATAGAATTGCTAAGGTAT[G/A]GGTAAAAGGAGATGGGGAAGAAAAATCAGGTTAAGTAGTA
2	080237511	yes	170	SHRSPc52c07_r1_253	ENSRNOSNP1438506	A/G	AGCTGGTGCTGACTGACCTGTGAAATCCGACAGCCATGAC[A/G]GCTCTCTCAGCTGCAGAACTTCCCATCACATGCATACATT
2	083364646	yes	1042		ENSRNOSNP2785908	C/T	GCCAGGAGGAGGAACCCCAACCCTGGCGGTGCAGGTCTCC[C/T]TCTGTCCCCACTTGCTGGAGACCCTCACACCCTGCAAATG
2	086275290	yes	413	gko-73g13_fp2_b1_349	ENSRNOSNP1448854	A/T	ACATGAACACCATCACAGTTTCCCTCTTTGTTTTTTTCTT[A/T]GATTTCTTCCATGAATTTGTATCCTAAGCTTCCACAGTGA
2	090095409	yes	171	gko-73h2_fp2_b1_369	ENSRNOSNP2659806	A/G	ATTCCCTCTCCCTCATTCTCTCCCTATTTGCTCTGCTCTC[A/G]GTTTACAGAGTGAAAAGCTTGTCTGGCCCTCCCCCCTACC
2	093279903	yes	1054		ENSRNOSNP1459491	C/T	TGTCTGTTAGCCAGAGATCATTGTTAGAACCAGGGTCCAT[C/T]CTTGTATGTGGTTGCTCCATCTTTAAAGTTGCAGCCTAAC
2	095748260	yes	172	DS-g-a-13e10_f1_1066	ENSRNOSNP2695756	C/T	CAATGAGTTCTGTTTTTCTGTTCAGGACATTGAGGATATC[C/T]TGCAAATGGTGGGTTCCTAGATACCATTTCAAATATCATA
2	099252711	yes	1066		ENSRNOSNP2650418	T/G	TATTCTCCAGCCCCAACTGCCTCTGGAAAAACTCACAAAG[T/G]AACTGATTGAACAAACTTACAATGATCAAACTAAATGAAC
2	101621644	yes	414	gnl|ti|896917919_19866868468116_449	ENSRNOSNP1146043	A/G	GTCACAAAGGTGCCTATTGGGCTTAATTAATCACTGTGAA[A/G]TCTTTGATGCGACCTCACAAATTCATCTTTCTGAATACAG
2	105294894	yes	1078		ENSRNOSNP2657773	A/T	TATCCTGCTTAAATGAGAGGTGAAGGTAAGTTTTGAAATA[A/T]CAAGTCAGCGGACTTGATAGGAACACAGGTGAGGGCAGTC
2	107427259	yes	173	gnl|ti|896523353_19866867257863_175	ENSRNOSNP1153951	T/C	AAAAATCCTAAAGTCTAATGGAATGATAAAAAAGTACTTC[T/C]CTTTCATTGTTCTAGGTGTCGACAGGGCTTAGTCACAGGC
2	110361843	yes	174	WKYe4g06_s1_660	ENSRNOSNP2715615	T/C	GGTATTCTATAGAAAATCAATCTGGTACACTTACAGTGAT[T/C]TGCTACACTTAAATGCAGACTTAGCTCCTGGCAGATCAAT
2	112682393	yes	175	gko-77i4_rp2_b1_523	ENSRNOSNP2696550	A/G	AAGCTGCAGCATTTGCTGTTAGCCATATTGACAGCATTTC[A/G]GTGTAGATGGGAGGGGCTCTGGAACATAATGCCCCTGCTT
2	114126834	no	1090		ENSRNOSNP1163375	A/G	GAGGCATAAGAATATCTAGACAGTTGCCATAGACAAAAGA[A/G]CAAAGCTGTCCATCAATTTATTTTTAGTCTCATAGGGGTG
2	116065020	yes	176	Cpn_2116065020	ENSRNOSNP1165258	C/T	AGCTGCCTAAAATCCAGGAACAGACCAGAAGGGAACCATG[C/T]GCTCCCTCTTAACTCGAATCCTTCATGAGTGTAGGACTAC
2	119118615	yes	177	Cpn_2119118615	ENSRNOSNP2786185	A/G	GTGTGGAAACTACTTCAAGTGTTTGGGAGACTACTTGGCT[A/G]TAACGGAAAGAGATGGATAATTTATTGCTTTGATAGTTTT
2	121300790	yes	1007		ENSRNOSNP1171098	T/A	TAATGTTCAACTCCAGGCTCTTGCCTTGGCTAGATTCCTT[T/A]GTATCTAAAAGACACCATCTGCTTGACTCCATATGACCAC
2	123693944	yes	178	rdahl-62h12_rp2_b1_458	ENSRNOSNP2745371	C/T	GACGGCCCATTGCTCCTCACTAACCTAGCACCTGCTTATG[C/T]GTTAGACCAGACAGGTGCAGGGCTGGAGACAAGAGAGGCT
2	128961947	yes	1019		ENSRNOSNP2706749	T/C	AAGCAAGCAAGAAATTTCACTTTGCAGCAAGCATAAAAGA[T/C]TGGCAGAATGCTTCAAAAATTATTTAAAACATTAGGCATT
2	134711622	yes	1031		ENSRNOSNP1182446	C/T	CATGCTAAATCTTTGTTGTGAGGCAGTGGACCATGTGCCA[C/T]GCAGAAGGCTTGGTTAAGGTTGGGTTGATTCAAGAAGCCA
2	136533768	no	415	J580497	ENSRNOSNP1186624	A/G	AGTCATGAAAACATACTACTCCCCAAGGAACACACCAATT[A/G]ATTACTTAATACCAAATAGTCAATGCCCTTTTTATAGTAA
2	144756546	yes	1043		rs8164841	C/T	CCATAATTAAAGGTGGAATGGTATCCAATTTCCCCCCAAT[C/T]CTTCAGTTTAAGCTCATAAATTGTAGGTGAATGTGGAATG
2	146915059	yes	179	Cpn_2146915059	rs8162367	A/G	CTGCCACTCCTGAACTGCCAGCCGGAAGGAAGGGGACCTC[A/G]GGCTACTTGATGCTTCGGACCACTCTCCTGCAGTGGTTTG
2	150472365	yes	1055		ENSRNOSNP2688605	T/C	TTATTCATTGACCACCCCCTCAACCCAGTGTGAAGAGATG[T/C]TGTTCTATTGCTGTGAAAATCCACGAGGACCACACCAACT
2	152316327	yes	180	gnl|ti|896559164_19866867220440_309	ENSRNOSNP1206689	T/C	GAATAAGTGCATGCTCTGACAGCACACGTAGTGGTTGCTG[T/C]GTTTGATAAACATTATAGCTTGGTATGAATATTGGTTTTC
2	155147396	yes	181	Cpn_2155147396	rs8157952	C/T	AAAACAAAGTTTAATCATACTTATTAATAACAAGACTTTA[C/T]ATAAAAATGCAGAGTATAAATTCAACTTCCATTATTTCAG
2	158844297	yes	182	gnl|ti|896551349_19866867261096_306	ENSRNOSNP1216367	A/G	AAAGCAATGGCTTTAACATTACGGAATGCTATTTCTTCAT[A/G]AATGGATATTAATGAATTACCACATTCTTATAATGAGAAA
2	160253646	no	1067		ENSRNOSNP1218035	T/C	GGCTTTTTGTAATTTTCAGCTCAGGGCTGAGTAGTCTGGA[T/C]GGGAGAGATTCTTTGGATTGCTCTGTCAGATAGGATAAAT
2	161451202	yes	183	rdahl-98k15_rp2_b1_308	ENSRNOSNP2656539	C/T	TTCCCAGTGTCTACTAACATTTAAGTATAATACATCTACT[C/T]CCATAACCAAAGTTCAAGTGTCCCCACATCTGTCTTGTAC
2	163056044	yes	184	gko-6k4_rp2_b1_620	ENSRNOSNP1223264	C/T	AATGGGTAATCAAGGACCCACTTTGTTCTTCATGACTAAC[C/T]TTGATGGTGAAGATAATGCTGTTGATATCTTCTGATTTCT
2	165548640	yes	416	J563564	ENSRNOSNP2786517	C/A	AATATAAACAAAGCAATAGCAGAAAAATCAAGCTTCTTGT[C/A]CTAATATATTTGTCAACATGTAGGTAGCAGTAATGCTTGA
2	167913511	yes	185	gko-66k13_fp2_b1_370	ENSRNOSNP2774212	A/G	ACCTTCTAATTCTATAATCCCAAATATTTAGAATATTCAT[A/G]ATAGAATTGTCCAACTTTATTTTTATTTATTCCAAATCAC
2	168204884	no	1079		ENSRNOSNP1232787	C/T	ATTATAACAGAGAACCAGACAAATAATTCTATAATTCTCC[C/T]TTCAGTAATTTCAATTATTATAGGCAGATTCCATTCGCTT
2	173244340	yes	417	WKYOa63g02_s1_247	ENSRNOSNP1241582	A/G	CTTAGCACACATACTAAATTCCATTATATTAACTGAGATG[A/G]CATTTCTTTTCATTTCACTGCTAACAACCTGTTTATTTAT
2	176217674	yes	1091		ENSRNOSNP2745120	A/G	ATTCCAAGCTTCCCACATGAATCCAACATTGGGGACTTCC[A/G]ACTTCCTCACTGAAAGGTCTAGCACCTTCACCCCACAAGC
2	178871056	yes	187	gnl|ti|896703610_19866866702795_286	ENSRNOSNP1248275	C/T	AAGGAAGTCAAGTAGTCTATCACTAAGCTAACCATGGTGC[C/T]ATCTTTTACCTGCTTATAATCACATGAGAGTAAGGTTAGT
2	181269500	yes	188	rat101_011_i10.q1ca_612	rs8166982	A/G	CAATGAACAGGTCAGAGGAATGCTAGAGCCATATGCATCC[A/G]CTGGTTAGGACCAGCGGCCCTCAGCAGCCCTGTGCACCAC
2	183995849	yes	189	rdahl-85e2_rp2_b1_103	ENSRNOSNP2668723	T/C	AATCAAATAGCGAAAACCAAGGCAATGCTAAGGTATGGGT[T/C]CAGAATTTCTTCACACACTTTTTTGAATAATGATCATCAT
2	190383702	yes	1020		ENSRNOSNP2719023	C/T	CAATCTTTATATATAAAACAGGCAATGGATTAGAGTTGGT[C/T]TGTGGATCAAAGCTTCCTGCAGAGCATAGTCTCCTCTCAC
2	192382797	yes	190	Cpn_2192382797	rs8169914	G/A	AATTAGAATTCGGAAAAGACTAGCTCAGAAATTCCACAGC[G/A]GAGGACATGACCAAAGACAGCCTTGTTTTCTGAAAACTAA
2	195414521	yes	191	DS-g-a-20f01_r1_806	ENSRNOSNP1271115	T/C	AGACACAGTTTGCACAGTAGCCTGGGGTATGGGAAGTCTT[T/C]TGGGTGGAAAAATGAGTCACCAAAGAAAGCCAAAGATTGT
2	198053093	yes	192	gko-82c15_fp2_b1_38	ENSRNOSNP2786831	T/C	AAAAGTTTCTCATTGTCTAATAAGCTTGTGTGCCTGAAAT[T/C]ACTGTTTGAATTCTTGGCTTCGAGATACTTCTTAGCATCA
2	200100625	yes	193	gko-118k13_fp2_b1_421	ENSRNOSNP1275872	G/A	GCAATACTCTAGGAGGCATGAAATGTGATTGTTGGTTTGC[G/A]GTGCTAACCCACACTGAGTACCTTGCACAGGCTAGTCAAA
2	201215853	no	1044		rs13458557	G/A	ATCCACCATGTTGTGCCGTTAGAGCCTCTCCCAGCCCCTG[G/A]ACCTGACAGTGTTGTGGAGTAGAATGGATTGCAGAAGAAA
2	203258115	yes	194	gko-16a7_fp2_b1_661	ENSRNOSNP2786885	T/C	TGAAGTCCTGAGATCAAGTCATCCTTTACCTGCCTTAGCC[T/C]TCAGTTGCTGGGACGCCCTCCCGGCATGAGCCACAGAACC
2	205024126	yes	195	SHRSPc48a04_r1_752	ENSRNOSNP1282639	T/C	AATTCCATTCGCCGTGCTTTGCCTCACAGTTGTAGTTTCT[T/C]GTAGGCCATAGACCATGAAGGCAATAACCCTTCCTACTTT
2	207723272	yes	196	gnl|ti|896653438_19866868031547_272	ENSRNOSNP1286450	T/C	TAAAAGTTTGCATTCCCCCACTCCTCTGAGATCCTCCCCA[T/C]GTTACCTACTATCTGACCCACTTCATTTCTATTTGCCTTA
2	210190102	no	1056		rs8158765	A/G	AAGGCAATTCCATCAATATGGTACAAATGACATTCCTGAA[A/G]CTCCTGACTGCCTCTGCCAGACAAAACTTCACCTACAATT
2	210708786	yes	197	gko-78j14_rp2_b1_632	ENSRNOSNP2786950	A/G	CTCGGTTTCTGTTTCTCCTTGTGTGAGTGGCCTGGACTTC[A/G]AGTACCAAGGAGTCTTTAGGTTCAGCACAGTGTCTCCCTA
2	212538318	no	418	Cpn_2212538318	ENSRNOSNP1294845	A/G	AAAGGCCTCTGATTGACTTTTCAGGTCTGAAAGAAAGAAG[A/G]CAGTCAGTCCCTCGTGCCTATTCCATAATTTGTGACAGAT
2	215059687	yes	419	J474230	ENSRNOSNP1297687	C/G	ACAGAAGTTACAAATAGTTGTGAGCCGCAATGTGGGGATT[C/G]AGAGTTCAATACAAGCCCTTGGGAGGATCAGGAAGCACTT
2	218300252	yes	1068		ENSRNOSNP1301211	T/C	CATGCCTTGTAGTCACCCTTTCCTCTTCAACCCACGTGAA[T/C]CCCACATTGTATGAAAAGCCAGAAGGAAGAACACTCAAGC
2	222130080	yes	198	gko-69j5_rp2_b1_253	ENSRNOSNP1307677	T/C	AAGCAGAGCAGTCTGAGAGGGCAGATGTAAAGCAAGACTT[T/C]TGAACAGCTGGTGTTTTTCATTTTAAGTGAAGGCAAAAGA
2	225489827	yes	1080		ENSRNOSNP2736356	C/A	TATGTGTTTGTGCTGTGCATGTTGAGCACAGTGCCGCACG[C/A]GGAGAGGTTATGGACACACACCGAGGAAGGAATTTCACCT
2	227461835	yes	199	Cpn_2227461835	rs8163122	C/T	CAGGGAAAATGCTGAATTCATTTAATGGACATGAGTCATC[C/T]GTATTTAAGTAAATCATACAGACGAGTACTGTGGTACCGC
2	230321118	yes	420	J596917	ENSRNOSNP1319997	T/C	AATGCTTATCAATTTCATGTGTTGGAATTCCACTGTGTGT[T/C]TGTGTTTGTGCCGAATATCTTCTCCTCCTTCCACTGCCCA
2	235134942	yes	200	Cpn_2235134942	ENSRNOSNP1326323	A/G	CTGTGTTCTGGAGCTGTTTTGAGTGACGCCAAGGAGGACC[A/G]TGAGGCTTCTCAGGCATGGGCATGGATCTTTACCCACTAG
2	237592410	yes	421	J551835	ENSRNOSNP1329642	A/G	AACCAACAACTGTGAGCTGGGAGAGTTCATTGATTTTTAC[A/G]AAGAGTTGTTGGGCCCCCAGGAGCAAAAGTGATATTGCCA
2	240195738	yes	201	SHRSPc44h06_r1_778	ENSRNOSNP1333726	C/T	TTTTCCCTTTGGGGAATTTAAGAGACAATAAAATAGATTT[C/T]GAAGAAAATGCTTGAACGATATATCCTAATACTTAAGGCA
2	242470200	yes	202	SHRSPc07f06_r1_308	ENSRNOSNP1336972	T/C	TGATGGTGCTCTCGCTCCCCCTAGAAATGGATTTCAAATG[T/C]GACAGTGATTCCTTAATGCTGCCCTATTAACAGGTTCCAA
2	244989178	yes	422	WKYe16f06_r1_262	ENSRNOSNP1340459	T/A	ATTTTGGCAGCATCTTATTTTCAGAATTAGTATTTTAAAA[T/A]TAGTGCCCAAAAGAAGCTAACAAAAAATAGTATTTGGATA
2	247576691	yes	203	gnl|ti|896616412_19866867247523_305	ENSRNOSNP1344176	T/C	GAAGCACCATAGAAAATGGCAGAAACACTACTTGGGATAT[T/C]AAAGTAATACAAATTCAAATTCAGTTTGGTGCAAAAGCCT
2	250800552	yes	1021		rs8161689	T/C	GCCTCCGTCTGCTGTGGCCTCACGTGGGAAACAGGCCTTC[T/C]GAGGCACCTGTGTCGCACATTATGGAAAGCGTCACTGATG
2	258128900	yes	1033		ENSRNOSNP1358962	A/G	GCTCTTGTCTTTATGCCTTTTTCTAACCTGGTGAGTATTA[A/G]ATAGGTGTGCAGTCAATTGTACCCAACATCCACTTACTGA
3	007914311	yes	1045		ENSRNOSNP1677183	G/A	GATCTTGCCTTTTACCCTGGGGAAGCCTCACTGCTCTTCA[G/A]TGTCTGAGGTCTTTGTGTGTGACCTAGACCCAGAACCCAC
3	011181841	yes	1057		ENSRNOSNP1544158	C/T	TGGGCATGCTCTGCTCGGTGTATGCCAGGTGGCTGCAGCC[C/T]CCAGCTCTACTGGCTGAGAATGACCAGACATTAAGTAGCC
3	014536738	yes	1069		ENSRNOSNP1579679	G/A	AGAAAACAGCCTTGCCTCTTCAGCTGGCTCCAAGGAAGGC[G/A]CGCCCAGCATTGTTGAAAAGGTCAGCGCCCTCTGAGCTTG
3	018365332	yes	1081		ENSRNOSNP1604944	A/C	CCCATGCTGGGTACCCAACAGCTGCACTCACATCTGTTCC[A/C]TGTGAGGAGACACCTGTGAGGGCGAGGGAGTCTGACTGAC
3	021453429	yes	212	gko-70c9_fp2_b1_513	ENSRNOSNP2671120	C/T	TTGGCAACTTCACAGTAGCTACTGATAAAAGTGAGTTGGA[C/T]GTTGAAAGAAATGGTAGCTGCGTTTTACAGAATGAGGAAA
3	022796991	yes	423	J1262950	ENSRNOSNP1611776	A/C	CACGAGGAAGGACCAGAGGAGAGCCATGAGAAATCAAACT[A/C]CAAAAATATTTGGCTTTAATAAGTTTTCAGGGGCTGCTAG
3	024991343	no	1093		ENSRNOSNP2744755	T/C	CCATGCCTTACGAAGCTACTCTATGGTTGTATTTAGTAGG[T/C]AGCAATGTCACAGGATGTGGGAAAGACACCAGAATTACTT
3	025897311	yes	424	rdahl-19p14_rp2_b1_263	ENSRNOSNP2679657	C/A	CTCGGACTTCCTCTCTAGCAAGTCACTCTGGATTGGTAAC[C/A]GTTGTGTAGCTATGAGAGTGTCCATGGCCCACGCCGCAGT
3	031224510	yes	1010		ENSRNOSNP1620505	A/G	ATGGCTGTCTGCTGTTGCATTAGTGAAGATACTTCCCACA[A/G]CCACATGAGTGCCCCAGAGACCATGACGGATCACCTTACA
3	035987568	yes	5	J640506	ENSRNOSNP1623720	C/T	AGTGACACACCTCTTCCAACGAGGCTACATGCCCTGGTCT[C/T]GCCCAAACAGTCCCACCAACTGGGAAGCAGATAGTGACAG
3	039894067	yes	1022		rs8158014	A/T	TTATATTCTGTCAGTCCATATTCACACGTGACTCCAAGAA[A/T]TCTCCACGTTTTACATGCATAGTTCGTATAATAAATACTT
3	045007080	no	1034		ENSRNOSNP2741977	G/A	ATACAATTTAAGATGACAGTTAAAACATTAACGGAATTCG[G/A]ATAACGTTCCAAAGGAAGGCAGCTCAGATTTATTTGCCAG
3	047843287	yes	213	gko-6l6_rp2_b1_668	ENSRNOSNP1637038	A/G	TGTCCTAAGGCTTCTTCTCCTGTGCCCTTCAAGATGGATT[A/G]AAACTGGAGTTCTCTCTGTTCTGTTGTGAATGTCACCTGC
3	049736711	yes	214	Cpn_3049736711	ENSRNOSNP2787820	G/A	GCCTTGTAGTGTTTTTAATGTAAGCATGTTTGATTTCCAG[G/A]AACTTTTGCTCACAAAATAATATCAAATTGCTACTTAAAA
3	050179789	no	1046		ENSRNOSNP2747282	T/C	CCACATGCTAAAGCTTGCAAACATATGAAAACACGTGAAA[T/C]AAGTAATCACACCAGTGGGGATTCACTTTTACAGACTACT
3	053626436	yes	215	gko-103b12_fp2_b1_93	ENSRNOSNP2726637	C/T	CTGTTGCCGTTTGCATCCAATATGGCTCCTTACTTTCCCA[C/T]GTGTGCACAAGAAAACTGTCCCTTATATAGCTCCAACTAA
3	055692593	yes	1058		rs13455337	G/C	CTACAGGAGGTTGACTCCATTCACTCAAGTGTAACAAAGC[G/C]TGCACTGATTTCCAAAACCAGACCTATTCTGATACTTACA
3	058367917	yes	216	Cpn_3058367917	rs8146182	C/T	CAGAGTGCTCTGGGGATGCTCGGCTGGGACTTGTGTTCAG[C/T]GAAATGCCGGAGTCAGAGTCATTGAACTCCACCGTGCCTT
3	061647346	yes	217	rdahl-45g12_rp2_b1_489	ENSRNOSNP1651806	T/C	AAGGAAAAACAAACAAAAAACCCGAGGGCTGACGGAATGG[T/C]GGGCCAGTGACTGGTCACTGAAGTCAAGCCCATTGAAGAC
3	062729881	no	1070		ENSRNOSNP1653135	C/T	TGTGAACATGAGCAGAGGGGACAGGCCCATAGCATGTACA[C/T]ACTCCTTGCCTTTTACATACTCTACTGCTACAGGTAGGTC
3	065194877	yes	218	gko-36f8_rp2_b1_404	ENSRNOSNP1657567	C/T	TTAGTGTGCATCTCTTTGGGTTCAGTTATTTTTTGATCCT[C/T]TTTACAAACTTATATCATCTTGCTTTCCGATTAAAGCCAT
3	067526097	yes	1082		ENSRNOSNP1660268	A/G	TCCTAACTTTAATAGTGTATTTGACATTGTTTGTCCATCT[A/G]TTTTTCTTCCTGCTCTTAAATGACCGCTCCTCTTCCACGT
3	071270201	no	425	J498900	ENSRNOSNP1666013	T/A	GAGTTTACAACAGAGGAACATCAGGTGGTCAAGAAGCACC[T/A]AAAGAAATGTTTACTCTCCATAGTCATCAGGAAAATGAAA
3	073412727	yes	219	WKY-G-j-27b10_f1_617	ENSRNOSNP2700362	A/G	CTCTCCTTCTCAAGTGCTCAGTTCATCATGGTTGTTGAAT[A/G]AAACATAAACTCCTCCCTTACTGCATCAGAAATTTAAAGA
3	077229026	yes	1094		rs13450271	A/C	GGGAACCTCAGAGGCAGGACTCAGGCTTGAGAAAATGGGG[A/C]CTTTGATGTTTTCTGCACCATGAGCCCTGCAACCTTCTGG
3	081681138	no	6	rat105_016_b04.q1ca_584	rs13456875	C/T	TTCGCTGTGGAAGGCATGGAAAACTTACATCAACTCCTAG[C/T]TTCTACTAAGGCTGACAGTCTGAATCTTGCTGTCTTAATA
3	086868207	no	1011		ENSRNOSNP2788160	A/G	CACATTTTACAAATTCAAGTGAAATCCAGGTACAGTCTAC[A/G]TCAGCTTCTGTCAGCAGCCTCTCGTATACACAACAGAAAA
3	087072777	yes	220	SHRSPa97c11_r1_856	ENSRNOSNP2685929	T/C	AAAGGCTCTTCACGTAGCTGGGATTTACCTTCTGAGCCTG[T/C]AGAAAAGCCAAAGTCTGCTACTGGTTCACAACCATTTATT
3	090725479	no	1023		ENSRNOSNP2699615	A/G	GATAGAAGGAGGATGATTATTATGTAGTTAGTGAAAAGAA[A/G]CTTGAATGTGTTCAACACAAAGAAAGCTTTGCAGTGATAT
3	099964087	yes	1035		rs8150502	G/T	TTACCTCAGATGCAGTCAGCAGTCAAATTAGTTTCTCTTC[G/T]GAATAAACAAATGAAACTAGAGTTGTTTTTATATTTATAA
3	101897115	yes	221	SHRSPa45c01_r1_789	ENSRNOSNP1534326	T/C	ATAAAGCTCCAATATAGATTGAGACGCATTAATACATTTG[T/C]GCGCTGTCACATAGTTCATTAGTTAGGACCTCCTGGTCAT
3	104700164	yes	222	rat105_005_f02.p1ca_385	rs8168417	A/G	ATGAGCTTGGAGGGCCACAGCATTAACACAGCATCAGGAC[A/G]AAGAGCTACAGATGGCAGGTACACAGGGCCCAGAGGGCCA
3	107522090	yes	1047		ENSRNOSNP2788274	A/C	TAGAAACCCAATTAGTATGGTAGACCTTTGGGACTGACTG[A/C]CTACTCCATGTTGACCACAATGAAAATAGGCACATCTACA
3	111323882	yes	223	SHRSPa7b02_r1_718	ENSRNOSNP1543661	T/C	TTGCTCTCTCTCTGCATCAGAATGTAAGCCTGTTCTACAC[T/C]GAAGCACTTAGCCACCTTTTCAATGTTGTTCGGTTGTAAA
3	114435599	yes	224	gko-17b4_fp2_b1_99	ENSRNOSNP2788348	A/G	GGTATATAACAACTCTAAAATAATCAGCTATTTCCAGTGT[A/G]GGGAAGCACAGAAAGAACTGGCAGCCACACACAAAGGCTC
3	117293874	yes	1059		ENSRNOSNP1550500	G/A	GAGAGCCCAGCCCCACGGAGCAGATCCCGATAGTGTCATG[G/A]GGACGGCTTCTACCAGGAGACTGAACTTGGAGGTGCCAGG
3	119304920	yes	225	WKYc100a05_s1_847	ENSRNOSNP1552281	T/C	TGACTCAGTTGATGGAAGCAGAAGTTAAGAAGCAAACGAA[T/C]GCCTGAAAGTGGGAAGGACTGTGCACCTCTGAATGGAACT
3	122592684	yes	1071		rs8164562	C/T	CAAGCGTGTTTGCCTTCCACTGCACTAGTTACTATAGTAA[C/T]AGGTACAGAGCCTATGTATAGGATGAGACTGCAGTGACTG
3	124904209	yes	226	WKYa70g08_s1_143	ENSRNOSNP1558835	C/T	TTCTCCAAAATAAATAGCTCTCGAATCACATATGCATCAT[C/T]TTCTAACCAAAATATCTCACCCTCCACTCTTTCCCATTCC
3	128063310	yes	1083		ENSRNOSNP1563084	G/A	GTTTCATTTCAATTTAAAGCCCCAAAGATTAGCTTTCCTC[G/A]AAAGTCAATATTAGCCTACAGAAAAAGCATTCCATATGTA
3	129991723	yes	426	J632967	ENSRNOSNP1565222	T/C	ACATATATGAAAACTAGTTTTTTCTTCAAGATCTTCTGTA[T/C]TATCTTGGGAATTAAGTAGGTAAGAGTGATTGGGAAATAA
3	133621934	yes	227	SHRSPa87g02_s1_525	ENSRNOSNP1569425	C/T	TTTTATAGCTTTTTAAGTGTTCTAGACATCCACCACTGCC[C/T]GAGGGTTTCTTTTATCCCAACAGCTACTGTTCTTTCTGCC
3	135862594	yes	228	gnl|ti|896627178_19866867546740_280	ENSRNOSNP1572179	C/T	AGCTAATGCAGTACGGCGTATTTAACTCACTTGTAAGGCG[C/T]ATGCCCCGCCGCTAAGCTAGCCCACAGCATCATTTGTGAA
3	143043644	no	1012		ENSRNOSNP2788607	G/A	AAGTCAACAGGGTAATTAACATGGGAGAGATGTGATTCCC[G/A]TAGTAGGAGATGATGACACGTGCCTTTAGCCCCAGTAACC
3	145887124	yes	229	Cpn_3145887124	rs8146004	C/T	TACAAGATCTACAAATGTTCACCCTGTACTCTAGGCTGCT[C/T]AAGAAATGTGAAACTAATAACATTTACAATGGCATTAGCT
3	149215134	no	1024		ENSRNOSNP1581338	G/A	GGCGGTTGTGGCTAAAAACTAAGCATCATTATTTGCTCGA[G/A]ACCATATTTACAATTTGTATGAATTTCGGTATATTGCCAA
3	151014369	yes	230	WKYOa50e06_r1_264	ENSRNOSNP2676890	T/C	CTGTTCTTACAGGACTGTTGCTTAAATGGTTGCCATGGAT[T/C]CCATTTCCTCTGGTGTAAAAAACTAAATCACTCCCACAAG
3	156505597	no	427	SHRSPc07g12_r1_805	ENSRNOSNP2682582	T/C	GCTGGGTCAGGACACTCGATCTAGCTCCCTGCCGAGCCAC[T/C]GGGAACCATGCCGGCCTGTTTACACACCTGGCAGAAGTGG
3	158905160	no	1036		ENSRNOSNP1589630	A/G	GGGATGAGGCAGGGGGTGGGGGCAATGGCCCAGCAGGGTG[A/G]GCAGGCCTTCTGTAGCCAGAAGCTGTGGCTGTGGGCAGCA
3	159394276	yes	231	Cpn_3159300312	ENSRNOSNP2788735	C/T	TGGCCGGCCGGCCGCTAGTGTCTGCCAGTGCGCTGCGCTT[C/T]GAGGGTCAGATGACCGTCTATCACTACGATGATGGGCCCT
3	161930315	yes	232	SHRSPc41f12_r1_421	ENSRNOSNP2660573	G/A	CGGAGTAGCGTTGATGCTCCGGGAACCCACCAGAGCATTC[G/A]AAAATAATGGAAGCCTTTGAATACAGAACTGCACATTGAC
3	164603697	no	1048		ENSRNOSNP2788782	A/G	GTGCATGCTCTGTCACTAAAAAACTCATATGAAGAATGGC[A/G]TGTGAACATTTTGCTAATAAAATGCTACGTTTACAGATGC
3	167427020	no	428	gnl|ti|896981100_19866867422358_278	ENSRNOSNP1601099	A/G	CTACATAGAGCAGTCCACTCAGGTGGCCGTGGAGCTATGC[A/G]TATGCAGTCACATAGGACACTCTGAGCTGGGAAACAGAAT
3	170047527	yes	1060		ENSRNOSNP1603279	C/T	CTTTATCAGACTAAAGCTGGAAATGCATGAGCTCAATGCC[C/T]GTGAGACCTTACCCAGCTCAGGTGCAGGCAGTGGTCCCTC
4	004146604	no	1072		ENSRNOSNP1801023	C/T	TCTCCTCTCTGTCCCTCTACTTTACCCTTCAACTTGCATA[C/T]TGGGAAAAGGCAGCTAAGCTTGTGACTTCCAGAGCCCTAG
4	007560618	yes	429	J498542	ENSRNOSNP1843813	C/G	TAACTGAAACAGTTATAGAGACCCCCAGCCAAACATTGAA[C/G]GGAAAGCAGGAACTCTTGTGGAAGAATTGGGGGAAGGATT
4	008355098	no	1084		ENSRNOSNP1851570	G/A	GGTCGATGGCGGTGACCAAAACTGAATACGATTCATACCA[G/A]AAGCAATGGTTCAGTCCTCAGCTGTGTGGAGAAACTCGAG
4	009969234	no	1096		ENSRNOSNP2663351	C/T	CAGTCACAGGAGAAATGCCAGTGTGTATATCAGCTGGATG[C/T]GTGCACGGCTGAGGGAAGGGGTGTTTTTCAGGTAAATTGA
4	011093964	yes	233	WKYOa50d01_r1_646	ENSRNOSNP1710593	T/C	ACATTTTTTTTCATTTACTGAAAACATTTTATCCAGTTGA[T/C]ATTGTTTTTGTCAAGATTCATGTTTCTCCCGTGGTTAATG
4	012274626	yes	234	WKYOa02c04_s1_353	ENSRNOSNP2725171	C/T	GGTGCCTAATGGAAGAAATAGCAATCCCTTTAGAGACTGA[C/T]ATAATTCAGTGAATAAAGGTAACAGGGATTGATACAATTC
4	015152352	yes	235	rat105_030_o14.p1cb_142	rs8154689	A/G	TAGTATCGTTCTTGAAGAAGTACTGAGTTTGTTCTGTGAT[A/G]CAGCTCTGCTTAGACAGGGAAGCTGTGAAGTCATCCTCTT
4	021511671	no	1097		rs13457775	C/T	CATAATGTAAATGATTGACATTTTTAGTGACTAACGACGC[C/T]TATCTAATATTTTTGTAGGGAATATATTTTCACTGGTGAT
4	022917798	no	431	WKYc43e01_r1_125	ENSRNOSNP1781223	C/T	TTTCATTCAATACCATCTATAAGTTTGGAGAACAAAGGTA[C/T]ATAGCTGTGCTTTCTCCCAAGTGAATTTGTCTTCCGAATA
4	025580353	no	1109		ENSRNOSNP2742456	T/C	CTATTACTCATGCTCTGGAAAGGACTCTTTTAACAACATA[T/C]GAATGCAAAAATGACCATGTAGAGTGTTTACCCCTCTTGC
4	026068233	yes	236	gko-2l8_rp2_b1_166	ENSRNOSNP2789034	G/A	TCTAGAGATTTCTGATGACCATGCAGACCCAGGCAATCAC[G/A]GAAAACAGATGCCGTTTATCTCAATGCTTTGAAACCTCTG
4	031032008	yes	1121		ENSRNOSNP2704648	A/T	TTCTGGATAACATAGCCAACAAGTAGTAGTGCTGATACCC[A/T]GTCGAGCTCATGTTTGTAACCACCCTTTGCTCATTATACT
4	033704015	yes	237	WKYc81h11_s1_476	ENSRNOSNP1788248	C/T	TTTTCACAAATGAGTATGGCTTTACCATAAAGCACACACT[C/T]TGTAGTCATCTTGATGTTAGAGATAACTGCCGAACACTCA
4	037603232	yes	1133		rs8168428	G/A	ATGTAGTTTAATAACAGAATGTACAGAACCATTACGGCTT[G/A]TCTAGCTGACGTAAGATATTAAAGTCATTCACTGAGAAAG
4	040488514	yes	238	gnl|ti|896573636_19866868329816_225	ENSRNOSNP2789125	T/C	ATAAAACAAAGCAGAGCAGCTTCTCTCTCACCCTAGAAAT[T/C]TAATCAGGACAGTGTTTTCTCACATAATACTATTCAATCT
4	042950745	yes	432	DS-g-a-09c12_r1_418	ENSRNOSNP1803338	C/T	TTGTTTACTGGTTGGTTTATGGTTGGTTGATTTAGTTTGG[C/T]TTTAGTTTTTTGGAACGGTTGAGAGATGCTTCCCAAAGCA
4	045648970	yes	239	rdahl-17o15_fp2_b1_97	ENSRNOSNP1807555	T/C	AATAACTCAGTCAACTGAAGGGCTGGAATGAATAGTCTAT[T/C]ATGTGATTAAAATAATGAAAGGCAATGTATCAGCATAGTT
4	049203916	yes	1157		ENSRNOSNP1812950	C/T	ACAAGTGGTTAGTGGATTCCTGATAAGGCAACTTGATGAG[C/T]ACAGCCTCTTTTCAGAGGTCATGGGTCAGATAGCGGTAGA
4	052160248	no	433	rdahl-56f24_rp2_b1_241	ENSRNOSNP1817217	T/C	TAATGTAGATGGTATGAACACAAAACTCATAAGCATGGAA[T/C]CAAAAGGGCATGTGACTGACTAAAGTATTATTAGGTCAAG
4	055410551	no	1169		ENSRNOSNP2670062	C/T	CCGTGTCTCTTTCACCAGAGTCATTGAGTTGGGATTTTGA[C/T]TTGTAGTTTTAAACTTGCATCAAGAAAAATCTCAGTGAAG
4	058082684	yes	240	WKY-G-j-23g06_r1_99	ENSRNOSNP2728747	A/G	GGGGGGTGGTGCCTGTCTTGATTTCTATTCTACTAGTTAC[A/G]GTTTTTAATAAAAAAAGAAACTTCACTGGCCGCTAATAAT
4	061070648	yes	1181		ENSRNOSNP1823489	T/C	TGAATGTTAAAGTCCAATTCCTGAACCTCAGGCCAATAGA[T/C]GAGATCTGCCTTTTCAGTATTCCTGTTTCTGTAAATCACA
4	062962493	yes	241	WKYc44b10_s1_477	ENSRNOSNP1825440	A/G	CGAGGGGCATAGTCTATTCTAGGTGACTGGATAGGGAGCC[A/G]ATGGGGAAGACAGGGTTAATTTTCACAGGCTTGTTGGTGC
4	066269294	yes	1098		rs13450826	A/G	CCGGGAAGGGGCTACCTCTCCTAAGTCACCCCAAAGACTC[A/G]GGAACCAGCCCTCAGGCGGTTACTGCGTGGGCCATAGTGC
4	068771571	yes	242	WKYc99a04_s1_542	ENSRNOSNP1832696	C/T	TCCCAGTCTCAGGTTTGCACAGCTGTGCTTGTGTGACTGT[C/T]CTCCCTCAAGTCCTCACTTGCACCTTCACTTTAAACAGGG
4	071692416	yes	1110		ENSRNOSNP2687620	A/G	GATGTTCTGTACTAAGTCAATCTTTAACTGCAGGACCATC[A/G]TGAGAAGAATTTAGAAAACTGGATGAAAAAGAGGAAAATA
4	076549142	yes	1122		ENSRNOSNP1844806	C/G	CCACCCATGTCCTCCTCTAATAGCCTGGCTTTCTCTGTTC[C/G]TACTGCTGTGAGGATAGGGGTGGAGCATGTAGGATACTTT
4	078764004	yes	243	SHRSPc39f10_r1_686	ENSRNOSNP1847359	T/C	CGGATGTGTGCAAGCCCATCATTGCCTGCATGCTTTTTCT[T/C]GACCCAGCCTAGCCAGGATGCCTCTGAGAGCCTGCTCCCA
4	081038868	yes	244	gko-75i1_rp2_b1_135	ENSRNOSNP1849071	G/A	GTTGACATCCTTGAGGAGTGCTCTTGAATAGGTCTCATTT[G/A]GGATTAGTTTGCTCATGGTTAGATCTAATATATATATTTA
4	082415573	no	1134		ENSRNOSNP1850635	G/A	GGACTGCACATTGTGGGGGAAATCCTTTAGGATGACATGG[G/A]TGTTCATAGTCCTCAGACAGAGGGCTAAGGAACCAGCCAA
4	083359531	yes	245	rat110_029_j12.p1ca_224	rs13452348	G/A	AACTCTACAATTCAGGAATGGGTGGGTCTGCCATCTGACC[G/A]GCAGCTGCACTGTACTGACCGCATGATCCAGATAGCTTTC
4	088201347	no	1146		ENSRNOSNP2758356	C/T	ATGCAACAGGACTTGGATTCTGTAGAAACTGCTGATTTTC[C/T]ATTGGTAGTGGCTGTGTGAATATAAGTGGTTTTAATATCC
4	090987156	yes	246	DS-g-a-48g01_r1_311	ENSRNOSNP2675073	T/C	TACTTGTTGAAATTTGTGTTTTTGAGGAACAGTAAATGGC[T/C]AGGAGTCATAAAGATTTTTACTATCAGAAGTAGATTTTTG
4	094001517	yes	434	gko-33c7_fp2_b1_243	ENSRNOSNP1867572	T/C	CTTATATGCAAATCAACTTTTTGTGAGTAGAGTCTATATA[T/C]CAAAGATTTCTAAATTTAAAAGAACTTTGCCTCTAATGTT
4	099157433	no	7	J474609	ENSRNOSNP2789638	T/C	ATAGAGAGAAATTCTGTAAGTTCTGTGACTTTAGAGAATT[T/C]TGAATAATACAACATCCTCCCCCAAAAGGGTGGGTTTATG
4	102755702	no	1170		ENSRNOSNP1696639	T/C	AAATTCCTGATGTTTCAATAAATACTTTACAGGTGATATT[T/C]TACTTCAGACACATGGGTCACAAGCTCCTGAACTCACACT
4	103604377	no	435	gnl|ti|896794227_19866867081264_296	ENSRNOSNP1700772	T/C	TTTTATTTTTCTGGCAATTTGTTTCAGAGTGAAGGTCTAT[T/C]AGGCATGATTTTGATCTCACAACATTTCATGTACCTCTTT
4	106289730	no	1182		ENSRNOSNP2725824	T/C	ATTTGGAGAGTTTTTCTGTGTGTCTTCCGTGACATTCACA[T/C]GCACATTTAAATCAGTATTTGCTGGGTGTATGTGGAGTGT
4	111717646	no	1099		ENSRNOSNP1711289	C/T	ACTCTCCTTTTGTTTTTATGAGCCTTGCCAGGTACATTGT[C/T]ACAGAAATCAGAAACTTCATGATGTACCTTGCCTTTCCTC
4	117954254	no	1111		rs8170404	T/G	AAGCACGATCCAGAGCAAAGGCACGGCAGTGTGTGGGAGC[T/G]GTCAAACATCTGCGGAAACTGACTGCCGAGGTGGTCGGCT
4	119414234	yes	247	DS-g-c-08g10_f1_275	ENSRNOSNP1715317	G/A	AGAGACCAATTGTGGAGTCCAGTGAATATCTAAGGGGTCT[G/A]AGGGGTACCCAGGAAGATATGACATAGACATGTGCAGTTT
4	121833196	yes	1123		ENSRNOSNP2776293	G/A	TAATATGACAAGAAACTGCTGTACTTTGCTTGAGACTATC[G/A]TGAAGAAAATCTCCCTAAAGGACAAAACTGTGTTGCTTCG
4	128295155	yes	1135		ENSRNOSNP1718782	A/G	CTATGGAAAAGAGATGACACTACGCAGAGAAGCGATGGCC[A/G]CATTAAAACAACGGAATGGAGCAGCCAATAAAACCACCTA
4	134145660	yes	1147		ENSRNOSNP1722079	G/A	GATAGACTGATGTAGCAGAATGCATGCCACGGATGTCCAC[G/A]CAGTCCTGCAAAAGCAGCTTCTCATTTGCATCATGTATAT
4	136302449	yes	248	WKYc08d03_s1_610	ENSRNOSNP2642134	T/C	AGTGTAAAAATCGCACAGTCATCCGTTCTCATTTGAATGC[T/C]CGACTTAACTGAAAATAATCAAGAAAGGACAGACAAAGAA
4	138687268	yes	436	DS-g-a-20g10_f1_598	ENSRNOSNP2768089	A/G	GAGCGCCTAACTAGAAACTCCCCTGGATCCTCCCAGAGGC[A/G]CTGGACTCGCTGGTCCCCTTTTGCCCCACTGAGCCACCTT
4	140443482	no	1159		rs13453192	A/T	GAAATGTTCATCAGAGGTCACACATAAACACCCAAGGTGT[A/T]AGAGGTGGAACAGCTTTAATGAAACATTGAAGGCAGCCCT
4	142050680	yes	249	gko-105p17_fp2_b1_23	ENSRNOSNP1732044	T/C	TGCCTGGGCAGGTCTTGTACCGATGGAACAGGCAAAGCAG[T/C]ACATCTGTCATTGAAACGAACAAAACGTCAGTGGAGCTTT
4	143848958	yes	250	WKYc30f10_s1_529	ENSRNOSNP2691299	T/C	GAGGGTCTTACTTGTATCCAAGAGACTGGAAGCACAGCAT[T/C]GGTCTCCATAGGCAAGTGTTAGCCTTGAGAAGACCCTGTT
4	147048302	yes	1171		rs13457146	T/C	GCATGCTCATCTGCCAGCTCCCCCCACTTTCACAGAGTAA[T/C]GAGAGCTGTGCAGTCTGCCCTCTCAGCCAAGACTTATACT
4	149406645	yes	251	Cpn_4149406645	ENSRNOSNP2790029	T/C	AGGGGGCCCCAGCTCAGACAAGAACGAGCCTCGCTGCACC[T/C]GCCAGCCCCTCCTTTTCATTCTCAGAGGCTCCAGCTCCAC
4	152402069	yes	1183		rs8156261	C/A	CCAATCTGCTGAGGCAGCATCTGAATTAAGGTCTGAGAAC[C/A]AAGTGTCCAACATTTTTGATGACCCTCTGAATGCCTTTGG
4	154741867	yes	252	gko-69b17_rp2_b1_735	ENSRNOSNP2695222	T/C	CAATATAGAGAAGACTCAGCAGAACGAGTTTCCTTAGAGT[T/C]ACTGAAAAATAATGAAAGGATAACCTCCCCCATTTTGCTA
4	158149103	yes	1100		rs8165371	A/G	ACTTTCACAAGAGCTAAGAAAGCTGCACAGGTGACCATCC[A/G]TTCTTCGGGCACATTTTCTACAAAATTCCAAGTCAACAAC
4	160895624	yes	253	Cpn_4160895624	rs8170786	A/G	ACTTGTCCTTGATGACCCCCTTGAGTGTGTGGTACACCTC[A/G]GCCCCAAGTCGCATGGCATCCCGAAAGCTCTCAGCACCCA
4	164101895	yes	1112		ENSRNOSNP1761613	G/A	AAATAAAGACCTTGTCCCTCTTCTAGTCATCAGCTGAGAG[G/A]CAGAGAGGGCTTACTGGAGACAGCCAAGATCAGCTGCCCC
4	171152980	no	1124		rs8165839	A/G	CAGGCTTCTTGCCCAGTACATTCAGGGCCCTCTGAGCAGC[A/G]TCTTTTTACACTAGTACCTTGTCCAGATAAGAATGTCACT
4	174960526	no	1136		ENSRNOSNP1769095	C/T	CGGGGCCTGGAGGGAAGGGTGCTTGTTACCAGACCTGACA[C/T]CCTGTTCCGCTCTCAGTAACTACAGGGTGGACGGGGAGAA
4	182534077	no	437	gnl|ti|896557976_19866867123417_232	ENSRNOSNP1773289	C/T	TCCAGGGGTTGTTCTTGCAAAGCAAACTGCTTCAGTGCTT[C/T]CTGTCAACAAGGCGAAACTGGAATCTCGTAGCATAAACAT
4	183579386	no	1148		rs8155973	C/A	CTTTTATCCATGTCCAAGACCTGAGGATCTCCTGATACTT[C/A]TTCACTCATGTCTCTGTGCATTATATCTGGGGCATATTTA
4	184675426	no	438	SHRSPc67c04_r1_563	ENSRNOSNP1776091	T/C	TCAATACTGGGGAATGAGAAACATCTTTTAAGCCACTGGA[T/C]GGTCTGTTTTAACATCTGAGGAAACTGTTCTTTTAGTCAT
4	186573510	no	1160		ENSRNOSNP1778213	A/G	GGAGCTGTTTGGATCTTAAGATGAAAGCCTACCTGGAGGA[A/G]AACACTGAAGTCACCAGCAGTGGCAGCCTTACCCCTGAAA
5	002285335	no	1172		rs8143665	C/T	TTTAGAAAACTTCCTGATTAGTAAAGTTGGCTTCTTTGAA[C/T]AGCCTTAAACATTGGTCACCGTTTAAACAAGACATCCTAA
5	002438043	yes	254	gko-76m2_rp2_b1_155	ENSRNOSNP1957651	T/C	GATGGTAGAGAGGGCAAGGACAATAGGCAACCAGAAAATT[T/C]GAACGGGGTAAGTGCAGTGATTCAGAACCCCAGTGGGAAC
5	005230907	yes	439	rat013_016_f22.q1ca_260	rs13448399	T/G	GTCACTAAAACTAAGGCCTTTGTTTGCCTTGTTCTGACAC[T/G]GTCTTCTTTCTCTACTGGCAAAAATGCATCATGAAGACTT
5	008432988	yes	255	gko-83p21_rp2_b1_295	ENSRNOSNP2790392	C/T	CCAAGGGTCACAGTTGCCATACACATAGTACATTTGAGGA[C/T]ACTGTCTCTGCAGACAAAGTCTGATAGTTACCACACCACC
5	011200633	yes	1184		ENSRNOSNP1892190	G/A	AAAGCATAAGTCAAGGTTAAAAGGCTATTTTTATCTAATA[G/A]TTGGGAGAACTGTAAATTGTTAGTAAGAAAACAAGAATAT
5	013500275	yes	256	gko-70o16_fp2_b1_504	ENSRNOSNP2666294	A/G	ACTGTATTTTTATTCTTTTACAAACTCATCTTCTAATACT[A/G]GAAAGAGTGTTATGAGACAGGAAGAGTCAGATTATCACAC
5	017021061	yes	257	gnl|ti|842485902_50097256_425	ENSRNOSNP1951033	C/T	TGAAGACCTTGCAGCATGACAAGCTAGTGCGGCTGTATGC[C/T]GTGGTCACCAAGGAGGAGCCCATCTACATCATTACCGAGT
5	019065397	yes	1113		ENSRNOSNP2765940	T/G	CATGATGAATCCAGCTTCCTGGTGCATTGCCAGAGCATTG[T/G]TGGGCAAGATTATCGAAGCCCTATGTATCCTCTGCGGTCA
5	024758623	yes	1125		rs8163476	C/G	TGTAGACAAAAGAAGACAAAGAGGCAAGCTTTTCCTGACT[C/G]TGACACATTTGTGTACTGAAAAACCTTTAATTGCAGCAAA
5	026686753	yes	258	WKYc45f09_r1_89	ENSRNOSNP1960360	C/T	CCAGCAACATCTTCCTCCAGGGCCTTTGCACATATCCCTA[C/T]ACCTAGAGTACTTCTCTTGTCTTCATGTCTTTGTTTAAAC
5	029805791	yes	1137		ENSRNOSNP1964810	C/A	CCTTTTGGTAATTTGTAATAACTTCTTCCAAATGTTAACA[C/A]TTTCCCTGGTAATTGTATTACATATGTGAAGAGAAAAGAA
5	031880351	yes	440	J632948	ENSRNOSNP2712309	C/G	CACAACAAAATAGTTTTATCATCTGTATTTCCAAACAACT[C/G]TGATTTTGCCTTCTACCAATCTGTAAGCCATCTCATTCAT
5	035137291	yes	1149		rs8168290	T/C	ATCCATGCAAAGGGCATATCTGAAAACTGCCATCTAGGGT[T/C]TAGTAAGAATTTAAGCCGGTGCCTAATCATTCATGACGGT
5	039835852	yes	1161		ENSRNOSNP1982649	A/G	TGCGCCCCCGCCCTTCATGCATACACATATAGGCACATGC[A/G]CACACACAATAACAACACTCTTATCCCATCTGTGTGGAGG
5	043195162	yes	259	rdahl-10g16_rp2_b1_468	ENSRNOSNP2647720	T/C	CTGGTGCTTATTTTTAATATAATGAAATATGTACAAACTT[T/C]ACAATGCAGCTCGACATAAAAGGAAAAATTGATTTTATGC
5	045391272	yes	1173		ENSRNOSNP1990734	T/G	AATGGTATCAAAATTACCATCTCAGGATTATCACAGCAAC[T/G]GATCTAGTTCTTTGGTTTCAGTGAAAATCTGAGTTTCATT
5	047566697	yes	260	gko-96g14_fp2_b1_143	ENSRNOSNP1994261	G/A	CTAAAAACTTTGAAACAGGTAATGTGGAGATAAAGATATT[G/A]GCTATAAGTGGTCTTTATGTTTCTTACAGCTAATACATCA
5	051190345	no	1185		ENSRNOSNP1997778	T/C	GTTTTCATTCTGGGTGCAATGCAAAGTTAACCTCTAAATA[T/C]TTGCAAACAGTTTCCACCTCCCAGTTCCCCAGGGGTAGAG
5	055870664	yes	1102		ENSRNOSNP2648495	G/A	CTTTTGTACTTTGTCAAGAAGCACTCAAATGGTCATAGAT[G/A]TTTTGTATATGTTTACAACAAATAGATTGTAGATGTACAA
5	058332574	yes	261	WKYc69f05_r1_479	ENSRNOSNP2674002	T/C	TGAGTGCATACATGCACATACGGAGCAGACATTAAGAGAA[T/C]AGACTGGAATGCTGGGCATGGGGCATCGAAGGTTGGCACG
5	061101163	yes	1114		ENSRNOSNP2719355	G/A	GACCTTATATGTAAACAAGCACACATCTCCTAAAGGCTTG[G/A]TTTGAGCTAGCTCGAAGCATGCCTTGTCCCCCCTTCTGGT
5	063930386	yes	262	Cpn_5063930386	rs8156834	A/G	GTTCTGCCTGTCTACCCAGTCATAGTTGAGTGTGGCATCT[A/G]TTGATGTAAGTCTGACTTGCTGGGAAGTTAAAATTCTAGG
5	066283611	no	1126		rs8153461	G/A	GTATCTAGTAGGTGTAGGAGGCTGTGAAGAGTGACTGCGT[G/A]GAAGCAGCGCCTGACGAGCCCGTGTGAACATACTGTCCTT
5	068810072	yes	441	gnl|ti|897054721_19866868410669_308	ENSRNOSNP2790899	T/A	AGTTTGATGTTCAATAGGAATTTATGATTAGGGCTTATGT[T/A]CAATTGTGAAAGCTAATTCCATGGCTATAGCAGACTGTAG
5	071006120	yes	442	rat105_002_k13.q1ma_302	rs8158625	C/T	CAAAGTGTCGCGATGATGGCCTTGCACTTGGGAATCAGGT[C/T]CTGCTCACTTGGACATCCCTGCGTCATGGACTCTTGCTGC
5	071915533	no	1138		ENSRNOSNP2770766	T/A	CTGCCATGCCACCTTCACTATTCTCCCTACCAATCCCAGA[T/A]CTTCTGAACCAGCCAGCCTCTGTCATGCCGACCACCAAAC
5	073907931	yes	263	rdahl-21n23_fp2_b1_592	ENSRNOSNP2752109	C/T	TATTGACAGGCAGGTGAGAGATGCTTTCCAGATCTCTGCT[C/T]GAGACATAGGTCAGCCTAAGTGATGCTTCTTTAGAACAAA
5	076853652	yes	1150		ENSRNOSNP2030788	A/G	TATACAACACAATGCCCACTGTGACTCATCTTGTCACAAA[A/G]GTTTCTTATTAGTCTCAGTTCTGTTCCTTGGCACACATAT
5	079495338	yes	264	rat108_009_b04.q1ca_368	rs8159792	T/C	GGTAATCACAGCGGTAACTATCCCCAACGTGAGCTGCCGC[T/C]GAAGGCTCTACACAAGCGAGTTGCAAAGCCTCACGGAAAA
5	082349335	yes	1162		ENSRNOSNP2037291	G/A	CTAAGACAACATGAAGACTAAAACCCTTACAGGACTAGAA[G/A]TGAATCACCAGACCTTAAATATTTTACAACTTCAAAATCC
5	087208826	yes	1174		ENSRNOSNP2765583	C/T	GGCTCCACAGTACACAGTTGCAACCCCAGCACCTGGAAAA[C/T]GAAGGATCATTCAACCCTGACTCTCCTAGGAAACAGTAAT
5	090159814	yes	443	gko-32f9_rp2_b1_59	ENSRNOSNP2791092	T/C	GTCCAGCTTTCTCCCTCACTTGATTTAGGTCAATATAAAG[T/C]TTTTGACATTTTACTTTTCATTAGTTTCTATATGACCCCA
5	094202106	yes	1186		ENSRNOSNP2054752	G/A	AGAAATCCTATTAAAGTGCTATCCATTAAACCATTAAACT[G/A]GTCATTAAAGCTGTTAGTGCAGACTGTGACTCGTGAGTTA
5	096763943	no	265	gnl|ti|896837924_19866867063561_219	ENSRNOSNP2058465	G/A	AGAAAGTCTAGGAATGGCCTGGATCTCAATACAAAGGAAC[G/A]AGCAAGACAATGACCAGTTGCTCTCAGGGAGTGCTTTTAT
5	098164940	no	1103		ENSRNOSNP2714098	A/T	TTCCTATCACACTTCCCTCATTGCAAGGGACTATACCAAT[A/T]TTTTCCAATAGCCATCCCTCCTCACATCAACAATGTCTCA
5	100242340	no	266	WKY-G-i-42f06_f1_272	ENSRNOSNP1877832	T/C	CTGACACAGGATTGCAAATCCAAGTTATTTCAGAGCCATT[T/C]AGCATTATATTAGAGAGATTACTTTCCCCAAAATATTCTA
5	103475050	yes	1115		ENSRNOSNP2715987	C/T	TATGTCGTAATAATGACAATAATGGTAAGCCACGATACTT[C/T]AGTTTAAAACAACTGCTGCCTTAGGTGATTGGAAACCCTG
5	106713527	no	267	gko-44f5_rp2_b1_282	ENSRNOSNP2791237	T/C	TCAACAATGAATGTTGTTTGCTAGTAGGAATATTGTACAC[T/C]GAATGAAATCCTTGAATAAAAGCAGAAGTCTGAGGTTCTC
5	108839002	no	1127		ENSRNOSNP1888529	C/T	AGCCTGCCGAAGTGTAAGGGAACAAAGTCCGAGAGCACAT[C/T]TGTCTCCGTTCCTCCCTATGAAACTGACAGCAAGGAAGAC
5	109856728	yes	268	rdahl-8b21_rp2_b1_548	ENSRNOSNP1889561	T/C	TCATATATGTAAAATAAAGTAAATGACTTTAAAAAGGAAA[T/C]GTTAATACAAAGCATTCACCTTCTAAAACATATAAAAGCA
5	112476401	yes	269	SHRSPa04h04_r1_376	ENSRNOSNP1893141	T/C	TTTATACTTATACTTATACTTATTTATATTTATACTTATA[T/C]GTACTTAGAAAGTAGGACCACCTTATATGTACATTAACTG
5	115248769	yes	1139		rs13457116	A/T	TTCTGGGCTTGCAGAGACACCAAGTGACAGAATTTAGCTC[A/T]TTGGGTCTCAGCTGCTGAGTTTAGGGAGCTGAGGGTGGAG
5	119486484	yes	1151		rs13447842	C/A	AAGCTCTACTCTATCAAATCATCTAAAATGATGCTCCAGC[C/A]GACCACCTAAGGAAGCGTCAGCTGAACTGAGACAAATTAA
5	121479303	yes	270	rdahl-25n23_fp2_b1_154	ENSRNOSNP1903758	C/T	TGTAAGAGGTCCTTGCATAAGAGCGAGGGGAGACATTTTT[C/T]CCAGTATAAATATGGCAACCTTGGCGTGAGACAGTGTCTG
5	124899137	yes	1163		ENSRNOSNP1909163	T/C	TCAAAAGGCTAATGACTTGGCTTCAGGAATCAGAGCCATA[T/C]GGTGCCGCAATGCAGCCAGCCATGACCCCCAACACCAGAG
5	126940512	no	271	WKYc98c03_s1_683	ENSRNOSNP1911804	T/C	TCAGAAATGTAATAGGCTGTTCACTTGACCTCAGGCTCAT[T/C]CAAAGCACTGCTAGCAGCAGCAGCAAAGGCGGGGCTTGTG
5	129926036	yes	1175		rs13457340	A/G	TTTCCCCTAAGTCCTACTCCCACCCCATACCCTCCCTCCT[A/G]ACAGTGTTAACAAAAGCTTAATCTTCCAGTTTTAAAGTGC
5	132772036	yes	272	rdahl-54o11_rp2_b1_466	ENSRNOSNP1917609	T/C	AGTAACAAATGGTCAAAATGTGTTGTAGATATGCAAGCAT[T/C]GACCTTCTTATATTATGAAATTGTAAGTTCAATGCCTAGT
5	136072542	yes	273	rat013_004_b08.p1ca_518	ENSRNOSNP2791507	C/T	TTCACAGTGCTGACTCAGTCCTGGATAGCCTGAAGCCCAC[C/T]CACGCCCTTGAATTCCAGAGCTCAGCATCTGCAGCAAGCA
5	139846126	no	1187		rs8160912	T/C	AAGTGAAACTGGCAAGTTAGACATTTTGATTCCAGAAGGA[T/C]GGTAGCTCCGTGTTCCTGAAGTTCCAGGTCCTGGGGAAAC
5	141173487	yes	275	gnl|ti|896498444_19866867486423_271	ENSRNOSNP1926677	T/C	AACTCCCATTGCACGTGAGAGGTTTAAGTGAGTCAACCTT[T/C]TCAAATAACAGCATTCAACATGTATTTAACTGATGTGAGC
5	144814740	yes	1104		ENSRNOSNP2690567	G/A	AGATTAAGTAGTAAGGACTCAAATATCCCAGTCATTCAGC[G/A]GCTGTGAGCTGCAGCTACCCTGGGGTGGGTGTTGCAAAGG
5	147163722	yes	276	SHRSPa27g06_s1_67	ENSRNOSNP1933729	T/C	ACGGCACTCAGCACAGTGTCAGCAGGATGCGTCCAGTAAA[T/C]ACACTGCAGTACTCCCCACCAGAGCTCACTACAATGGAAC
5	150198728	no	1116		ENSRNOSNP1937140	G/A	CCAAAGATTCTGAATGCAGTGAGGGGGCAAAGGGTAGAAA[G/A]ATCTCTTGACACCTTCATTTCAATTCAAAGAAACCATTGA
5	150949241	yes	444	J534834	ENSRNOSNP2791668	G/A	AGGCAGGAGTCTGCATGCCCTGGCCCACTTCTCTGAGCAG[G/A]GTTTGCAGTCCTCTCTGCCACACCCACTCCAGTGGAGTCT
5	156075868	yes	1128		rs8171723	T/C	GCCTGATCCAGAGGCAGGTGCAGATGTGCAAACGGAACCT[T/C]GAGGTGATGGACTCAGTGCGCCGTGGCGCCCAGCTGGCCA
5	158085094	no	445	rat108_026_h06.p1ca_447	rs13450066	T/C	TGGGCTGGACAAATGCTCTCTGGGTTAAGTATTATCCCCA[T/C]GTAGATGTATCCCTCTGGCTGTCCGGCAAGTGATGTCTTT
5	161571992	yes	1140		ENSRNOSNP2735609	A/C	TGATCAGCTCTGTGTCCTTGGGTCTAGATCAGGTCTACAG[A/C]GCAGCTTCCCTAACATGTGGGTTCACAGGTGTGTGAACTC
5	167191382	yes	1152		ENSRNOSNP2652557	G/A	TGTTTTTTCAAAAGTGTCCTTTTTTAATCTTTTAAAATTA[G/A]TCTGTCCGAATTAATCTTTTTTAAAAAGGCAAAACCATCA
5	169967628	yes	277	gnl|ti|897028105_19866868285450_322	ENSRNOSNP1950836	T/C	CTCAGTGTTTGTGACATCGTGATTCACCATCACCTGGCAC[T/C]GCCTTGACCATTGCCAGAACTGTCGGGGTACTCTGTCTTC
5	172831800	yes	1164				GGAGCCCTTAGCTTGAGTCCTGGTTGCCTGTGGCCACATG[A/G]TCCTTCATGTTGTTTAGTCTCTTCAAGCTATTCCTTAAAT
6	004418670	yes	1176		rs8173809	C/T	TTGACTATATTTACTGGTTATTTCTAGTCTAGCTTTCCAC[C/T]TTTAAAATCTAAAATTAAGATTAAAACAATCAAAACAGGA
6	007184882	yes	446	J522168	ENSRNOSNP2791911	A/G	TTTAACACATTTAATGAGCACCTACTGGATACCAGTCTGT[A/G]CGTACATGCCTTCCCTGTTCTCAAAAGTCCCATGAAGTAA
6	010938237	yes	1188		ENSRNOSNP2791933	G/A	CAACTCAAACATTGAAACAAGTCAAGTGCTTCAGGAAGAC[G/A]AAGACTGAGCCTCTGCCCGCCTCTAGGCCTACTCCCCAAA
6	018532134	no	1105		ENSRNOSNP2116657	C/T	TCAGCAGAATGCAGTGGTTTCTCACAGAGCCACTACTGTA[C/T]TTCTTTAACTTGTAGATGAGCCCTTAAACTATGACCAGCA
6	020470875	yes	278	WKYc64e09_s1_59	ENSRNOSNP2119365	T/C	ATGGGGGGCTGGATCCAACCCTCCCGCTCCCACTCAGAAC[T/C]GAACCCTTAGGGTCTTCTTATTGTTCATATTTGATGTTTA
6	026458168	no	1117		ENSRNOSNP2121857	T/C	TTACAGAATACTTAGTAGAGTGTATTTTAACCACCACTAT[T/C]GGATCAGTTAATCAGTAAAGAATAGGAAAGCTCAGAGGAT
6	034350151	yes	279	gko-58f18_rp2_b1_533	ENSRNOSNP2792030	T/C	TGTTAAGGACTGACATTTTGTGCTTGACTTTCAACCCACC[T/C]ATAGTCTCCATTTCACTGACCATCAAGTATGCAGACAAGG
6	036135620	yes	1129		ENSRNOSNP2126640	A/G	GAATCCTCACCTCAGGAACAAGGTCCAAGCGAAGATGTCT[A/G]TTCTCCATGGGCACTAGCTTCCATTCTCACCAAGGTTGCC
6	039738440	yes	280	SHRSPc48a06_r1_730	ENSRNOSNP2729159	T/C	CATTTCTTCTCTCTAACAGGGTGGTTTTGTTCTTGGCTGC[T/C]CCCTTCCAGCCTTCCTTGTCAGTGTAAGTGGTTTAACCTG
6	042062689	yes	281	gko-118g2_rp2_b1_248	ENSRNOSNP2133634	T/C	AGCAGAGACCCAGTGAGGCGTGTACTGAAGCAAGGCCCGT[T/C]GTCAGGAGCCTGGGGTCACCCCCCCCCCTTTATTTTAAAT
6	045740293	yes	1141		ENSRNOSNP2669006	A/T	ATGTTTCATTACAGTGATAGGAACCCTAACCAGGACACTC[A/T]CTATATGGTTAAGGATTAGAGTTCTAGCCCTCCTGCCTCT
6	047975867	yes	282	rdahl-16k19_rp2_b1_260	ENSRNOSNP2140173	T/C	AGCTGCCCTGTAGACATGTAAGGCCATGTTACTGTCACTT[T/C]GCAGAGCCTATCTACCTTATGACTCTCCACTCCCATATGC
6	051835068	yes	283	gnl|ti|897055464_19866868185329_262	ENSRNOSNP2143971	T/C	AGTAGGCACGGTTTTGGATACGCCTGGGAAATGCCTCTAG[T/C]GTTATTTTATGAACCATTTAGTAAACTTCTTAAAGATCCT
6	054236229	yes	1153		ENSRNOSNP2690513	C/T	CTAAGGAAAAGACAGGGATAAAGCAAGAGGTGAGCAGGAT[C/T]GGACTCAGTCCTGAAATGGCCATCAACTGTCTCTCCCTCA
6	056865797	yes	284	rdahl-20p12_fp2_b1_160	ENSRNOSNP2150811	G/A	GGGAGATATCTCAGTGCTCTGCTAGCTATGGGTTGGGGAT[G/A]AAAGGGGACTGAAGATGAAGGCAGGTGGCAGGCTTGCTAA
6	058889256	yes	447	J527825	ENSRNOSNP2792256	A/T	TAGTTTTTTCAAGGACCTACCTAAGTTCATTTTCAATTTC[A/T]TCAATGACCAGCTGGTTGGTGAATAATAATGTTTAAAGTC
6	061834747	no	448	rdahl-13h16_fp2_b1_415	ENSRNOSNP2157137	T/G	TGAAAGCTGCCAAAGATACACTTTCCCTTCAGCTGAACAG[T/G]CCTCTTGGATTTGCCTCTGTGGATAAATAACTGAGAGGTT
6	063189206	no	1165		ENSRNOSNP2731883	C/T	TCATTTCAGGGGAATGGACAGTAGAAAGAGCTTTAGTCAA[C/T]TAATCACATTTCATTTTTAGTAAAAAGGTAGAGATAAGAA
6	064437011	no	449	rdahl-77h12_rp2_b1_521	ENSRNOSNP2160378	C/T	TATTCCCCTTCACTACTAACCATCAGGTTATAAAATCAAA[C/T]CATGGGGAGTCCAGATCTTCTAGCAAGGTTTGTACCCAGT
6	067724683	no	450	rdahl-10n12_rp2_b1_57	ENSRNOSNP2749914	T/C	TCTAGTGCAATTTAATTTAGCAAGTCTGCAATCAAAATTA[T/C]AGTCATTATTTCTTGTGATGCTCAAGCTAAAACATAGGTT
6	070039596	no	451	gko-118l4_rp2_b1_482	ENSRNOSNP2726892	T/A	AAAAAAAGAATCACAAAACCCGTGAGTCTATGAAGAACAA[T/A]GCTGAGAAGAGTTACTTTTAGAAAGAGCAAAAAGGACAAG
6	072502425	no	1177		ENSRNOSNP2169483	C/T	TGTCCAGCAGGAGCCTCAAGACTTTCTCATGGCCCACCCC[C/T]TTCAATTCCTGTGTGTTCTCCATGTGAAACTTGAGCTTAA
6	073355453	yes	285	rat106_015_f18.p1ca_409	rs8159324	C/T	AGAGATGGAGCCTCAGTCTCATGCCCTGTGTAGACACTAC[C/T]GTCCCAGTCGCATTGGAAAACAGCTCATTTGCTCTGTATT
6	074894731	yes	286	gnl|ti|896964944_19866868155160_263	ENSRNOSNP2172170	A/G	GTGGATTACAGCCTGGGCTGTATAGAAGGATTTATAAGTT[A/G]AGAGTTGAGGAAACTTTAAAACACAGATTAAAAACCACTC
6	077885031	yes	287	gko-13f7_rp2_b1_439	ENSRNOSNP2792416	C/T	TAATTGACATGGAATAAAACTAGATATCAACACCGGAAAA[C/T]GATAGAAATCACTCAAGCACACACAAATAGAGTCTTATTA
6	080924303	yes	1189		ENSRNOSNP2179144	A/G	AATGTTGGATAGCATGAGGGTGTCATTAGTGAATACATGT[A/G]TCCTGGGCGAAGCGGGATGGTGGCAAGCATATGGTATTAC
6	083473235	yes	288	gko-13o2_fp2_b1_154	ENSRNOSNP2792454	C/T	GCATCTCAATCTGAATAATACTACTTGTTTGAACTTGGTC[C/T]AAGAATGAAGTCATGCAAAAAGGATTTTGAGTACTTCAGA
6	085843360	yes	289	SHRSPa87f08_r1_472	ENSRNOSNP2187388	T/C	AGGAACAAAAGGGTCCCAAAATTAGGCAAAAAAAGTCAAA[T/C]AGAAAAGTTCCCTATTCTGAGTGTTAGAATTCCCACAAGA
6	089065238	yes	452	J683749	ENSRNOSNP2190849	T/C	TCAAATGGCCCATAACTTTAGCTTGGCTTACCCTTAGAAG[T/C]TTCATTGACCCCTCTTCCCTCAATCTTCCCCTTTGATATC
6	090244650	no	1106		ENSRNOSNP2722438	T/C	TGTTCCCCCATTTTTCACTACATCAGAACAAAAATAGGCA[T/C]GTGGACAAACACAGACACATCCATCATTAGACATCCAGTC
6	092136933	yes	290	gnl|ti|896684628_19866866856268_171	ENSRNOSNP2194580	C/T	CCCGCCTGTGACCTCTCAGACCTTGGCAGGCCACACTGTG[C/T]GGGAGAACCAAGAATGTCTGTCAGTGGAGATTCCTGCCCC
6	093837741	yes	453	gnl|ti|896729563_19866867399101_328	ENSRNOSNP2196352	G/T	TATGGCAAAAGACCATAGCTGATGATAACCTTTTTGCTGG[G/T]GGTGAGGTCCCAAAACAGCATAGGGCATCACATGGAACGA
6	096214734	yes	291	WKYc68f06_s1_574	ENSRNOSNP2771275	A/G	GCTCAGCTTCTAGGACACTGGACATAAGGGATCCTGAAAC[A/G]ACTGCGTATGCAGATTTTAAGTACAGAGAGAATCCCCTGG
6	099379576	yes	1118		rs13450824	A/T	CCTACTATTCCCGGTCTCCTTTTCCCTCCACCAGACATCC[A/T]GAGCTGTTCTCTCCCGCTGAATGCTTCCTGGCTTGCTAAG
6	101479940	yes	292	rat101_017_m06.q1ca_633	rs13449256	A/G	ACAGCAGGTCCTCGTCCTTCTCTTCCGCCAGGAGGTTGGC[A/G]GGCTCCATCACCTCTCCAGCTGCTCTCCGCCGCTCCAAGT
6	105586757	yes	293	Cpn_6105586757	rs8172725	C/T	TCTGAGAGCTCTGGTGTTGGGATCAGGCTGAGATCAACAT[C/T]ACACCATAATACAGTGCGGGGCTTAGCCACTGAACCAAGC
6	107837451	yes	1130		rs8161737	G/A	GTCATCAGTAGATTGGTTTGCAATGTGCTACTCAGTTAAC[G/A]ATGAGTGATCACAAAGAAGCCAGGCTCCGCCTACAACTTC
6	110227676	yes	294	SHRSPc64c04_s1_122	ENSRNOSNP2658039	A/G	GTGGTGGCTGTGGCTGACCTCTGTAGTGTGTCTCATTTGT[A/G]ACGAATGAGGCAGGTGTCCCCTCACTGCCTACTTGGCATC
6	113909893	yes	295	gko-18h1_rp2_b1_549	ENSRNOSNP2792728	C/T	TTGTGACATCCAGTTTTTGACATTTATGCAATCCATCAAA[C/T]ATTTTTAAACACTTTATGCCTTGACAAACAATCTATTCTG
6	117006942	yes	1142		ENSRNOSNP2083427	C/G	TCACGGTTTAATTAAGGCCAGGTGTGTTAAGTGGCCAGCG[C/G]AGACTCTGAAAAGGATACCAGAAGAGGAGGGAGAATGAAC
6	119869699	yes	296	WKY-G-i-37d07_r1_301	ENSRNOSNP2707666	T/C	TAGAAAATTGAGACAGAATGACAGAGTTACTTGTTTTCAT[T/C]TCATGGTGATTTAGACTGTTGTTTACAGTAATATTTATTA
6	122545223	yes	297	WKYe7h11_s1_175	ENSRNOSNP2093525	C/T	ACTGTCTTACCTTCTTCATTCAACTCTGAAGATCTATGCA[C/T]GTCTTGATTAGAGTGAAGTTGAGAGGAGTAAATCATTAAA
6	126258644	yes	1154		rs13450401	C/T	TAGAATGGATGAGTGATAAATTGATGAGATGTTTTGAAGA[C/T]AAGAGAAATAACCCATTTCAGTTTCGCCATCTCTCTCTGT
6	129241985	yes	298	Cpn_6129241985	rs8156171	A/G	CCCCTGATGCTTTTGTAACTTCCTCTAAAAGGGAAATGAT[A/G]GACAGAGAAGAAAATGTGGTGGCTGGAGTGTTGTTTTTTT
6	131975203	yes	299	rdahl-56i20_rp2_b1_118	ENSRNOSNP2730986	T/C	CATCCAGTGCCTGTCACATGATACAAAAAAAGGAAGGCCC[T/C]GTCCTCACTGCCATCTTCTCTGTAGCTGTGCATTCTTTGT
6	135115022	no	1166		ENSRNOSNP2735603	T/C	AAAATAGTCCATGAAAAGAGATGAAGAAGCCAACGAAGCC[T/C]GCTCGGGGACATGGCAGGGAGAGCCACACAAGGAATGCTA
6	136836425	no	454	J644055	ENSRNOSNP2105173	C/T	AGGGTGATGTCTCAGGAAGCTGCAGTTAGCATGATTATTT[C/T]AAAGTAACAAAATGAAAGCAAAACAAAAATTACTTTTACT
7	009941086	yes	1190		ENSRNOSNP2793038	A/G	TGCGCGAGGGCTCAGCCTCCCAGCAGCTGCCCATGAGGGT[A/G]TGCACAGGGCCTGGGCAGCTGTCGGGGGGCTCCATGCGGT
7	010846104	yes	1107		ENSRNOSNP2720615	G/T	CACAGCCCAAGGACACTCAGCCTTCAGCCTTCAAGATAAC[G/T]GGATCAGCCTGTGCCCTGATGTTTCAATGACTCCACTGGG
7	013504218	yes	300	WKYOa48h07_s1_243	ENSRNOSNP2248188	C/T	AGAAAACCTGTGGGTCTTGGAGAGAAAGGGTTTCTGTATT[C/T]CCAAGTTTAGATGAGAATGTTTAAAGGAAATCCCCATCCC
7	019836599	yes	1119		ENSRNOSNP2265684	G/A	CTCCTCCAGGACAACAGAGGGCACTTTCCCAACAGCCTCT[G/A]CAGATTGAGGAGGTGCTGGAGTGCCGCCACCTGGTGGCCA
7	022336483	yes	301	rat103_007_a10.q1ca_220	rs13454862	A/G	GGATCTGTACCTGTAGATAGACCTCCAGCCGCTTCTGAGT[A/G]AGGTTCATGGTTTGCAGCAGCTTTTCATCTTGACTGGTTG
7	024942278	yes	302	rat013_030_d05.q1ca_259	rs8152386	G/A	AGAAAGTTCAGAGAGTGAGTCTTCCTTCAGTGACTAAGCT[G/A]TGAGAATCACAGAACGTGGAAGGGTGGATTTATGTTCTAG
7	028086703	yes	1131		rs8145523	A/G	TTACTCTAGTGGAATAAAACAGACACAGACAAAAGACCAA[A/G]TACACGCTTTTAAAAAAGAAAATGGCATGTTTTACCTGGT
7	030891572	yes	303	WKYc06h05_r1_551	ENSRNOSNP2695260	G/A	AAGTTTACCTACAACCGTAATCAACAACGTCTTTCGTACT[G/A]GACGACCAGGCAGCCCTCCATTTCAGATTCGTAGTTACGG
7	033397853	yes	304	WKYc67c07_s1_451	rs13453564	G/A	AATTGAAATTTGTAGACTTTCATTGGTATATTCTGACCCT[G/A]AGGCCATTTCCTTGAATGAAATTAATAATATATTTCTTCA
7	036442948	yes	305	gko-37h12_fp2_b1_126	ENSRNOSNP2793253	T/C	AAAGACAACATAACCCTCAGGATAGAAGACAAGAAAGGTC[T/C]TTTGATTCCTTTTCTTGGTGACAAAGAAAATCTTTCTCCA
7	036688099	no	1143		ENSRNOSNP2793256	C/T	AGTCCACCTGCCTTGCCTCATTTTTACAGTTCCCTACTAA[C/T]GTTTTTATCCAGAAAGCGCAGGCCAAATTCGGGAGTGAGT
7	037793762	yes	306	rat102_034_g18.q1ca_351	rs13454648	G/A	TATGAAAACCCCACAACTGAGAAGATAAAAGTATAAAATC[G/A]CCCTTTAAATTGCCCATTTTTCTGAGAGTTCTCTTTTGTA
7	040740012	yes	307	WKYc24f04_r1_278	ENSRNOSNP2777063	C/T	CATCTCTCTCCTTCTCTCCTATCCTCTTTTATTATATTTT[C/T]CCTCAGTCACTCTTCATATTTTAAATATTAGGCATGTACA
7	043709939	yes	1155		ENSRNOSNP2295423	T/C	CTATTTCTATCACAATTCAAACTGGGGGCCCTGTCAACTG[T/C]GTGCATTGGATCTTGAAAATATGGAGTATGAAGAGATCAT
7	047491941	yes	1167		ENSRNOSNP2300258	A/G	ATTAAAAGGCTTCCATACTCTGAAAGTTGATCAGATAACC[A/G]AGACAATGATCTGACTAATGGGTGGCTAGCATCCATTGTC
7	049490449	yes	455	J504741	ENSRNOSNP2793356	A/T	AGGACAGCTCAGGAGACACATAACCACTACTTGAAGACAG[A/T]GACTAACTAGGCAATCTATTCTCTGTCTCTTTCTAATTCT
7	057060581	no	1179		rs8158861	G/A	ACACCATGTCGGCCAGCTGCAGGCACTCCTGGTATTGCCC[G/A]GTGCTGTGCAGTATGGTGTGAAGCAGGAAGCACAGCATGG
7	060397471	yes	308	SHRSPa32b09_r1_568	ENSRNOSNP2307690	C/T	GGGAACCCAACCTAAGCCACAAGCCTTGCTAGACAAGTGT[C/T]CTGGTGGAGCACTATACTCTCTCCTTAAGATTTTAAGTGA
7	062229462	yes	309	Cpn_7062229462	ENSRNOSNP2793426	A/G	GTGTCCAGCTAGAGATCGTAAGAGCAGATGTGTTTATGTG[A/G]GATAGGCAGACATAAATCAACTCAGTGTATACACTGTTTC
7	065101729	no	1191		ENSRNOSNP2314099	A/G	TTGATTTCTAAAATTTAGGTTGATACAAGGAAGAAGCAAA[A/G]GAGAAAGACCAAGTTTGCATAACAATCACTCAAATATAAA
7	070713267	yes	310	gko-120d18_rp2_b1_250	ENSRNOSNP2761518	C/T	GTTTTTATCTGTCAGAAATTCAAAGCATTTACCAATGACT[C/T]CCTCAAATTGGAAACCATTCAAAGAGTCCTCCCTAGCTGT
7	072733608	no	1108		ENSRNOSNP2317984	G/A	GGTGGCAGTTCAGAGAATGGAGGTGATCTGATATCACGAT[G/A]CCTCTCAGGCTGAATTTCTGCTAAGGCCTTTTCGAAATTG
7	081012884	yes	1120		rs8167830	A/G	GGCTACGTTGAAGACATGTGTGTTAAAATAATCAGTAGAT[A/G]CTATAGGAGATGTTAAATATTCTAGAAAATACACCAGAAA
7	083305119	yes	311	SHRSPa61b11_r1_860	ENSRNOSNP2642758	C/T	CATGATGAAACAATAACAGACCAAAGCAAGAGGCATAAGC[C/T]GTAAGTGCTACATGCCTTGTAAGTAATGACATCAACAATG
7	086854847	yes	312	Cpn_7086854847	rs8160067	G/A	ATCTGTGTGAGTCTAATGAAGGGATTGATTGGCATAGACC[G/A]ACTGTCAGTCTGTGGTAACGTAACCTTGCATGCTGCCTGA
7	090081323	yes	1132		ENSRNOSNP2338215	A/G	AGTAGCACCACAAGGGAGGTACTGGAACCACCTCCCTTGC[A/G]TAAAAGTGAAGCAAACTGGAGTTCAATGAGCAACTTGCAA
7	095807223	yes	313	gnl|ti|896794522_19866867034398_354	ENSRNOSNP2344693	C/T	ATGCAAACATCAGCGTTCTGTGCAGAGTTTCCGACACCCT[C/T]TTGATCAGTGTTTAAAGAATGACTTATAAAACTGAGTTAA
7	098318988	yes	1144		ENSRNOSNP2660388	G/A	CACATATTATAGAATTTCTTGAATATTATGGCTACATTGT[G/A]GACCATTGGACGCGCGTGTGTGTGCATGTATCCCTGTTTT
7	101649500	yes	314	rdahl-1c19_rp2_b1_142	ENSRNOSNP2204878	T/C	CGGAATGCAATACATTTCGCAAGTATCAAACAGAGCACCT[T/C]TCCTTGGCATTTTCAAAGAAATCTATTAATGAGACTTTGA
7	104464098	yes	315	Cpn_7104464098	rs8167467	T/C	AACATCATTGGAAATGCGTTCAGACCAATCAGGAGGATGA[T/C]AAGATGTGGGCAGGAGAAAGCAAAGTTTAAATGGGCAATG
7	106774406	yes	1156		ENSRNOSNP2662944	T/A	TTTATCACAGCAAGTGAAGGCAAACGAGGACACTTGTCAC[T/A]GATCACTCCCTCATCTCTCTCCTCCCCTTTCTCTTGTCCC
7	110476792	yes	316	rdahl-16i12_rp2_b1_60	ENSRNOSNP2758700	T/C	ATCTACTTACTGACTGAGGCTGTTCCCAAAGAAGGTGGCA[T/C]GCAAGAAACAAGGACCACCAGTGTTCATTTATCAATCTGG
7	112668446	yes	456	J876227	ENSRNOSNP2218932	G/T	CTCTCAAAGTGGGGATGAGAAATAAGATTTGAGCAACACC[G/T]TATCCTTTATTCCACACCTTGGCAGAGATAGTCAAAGACA
7	115680727	yes	1168		rs8159302	T/C	AAGAAGGGAAAATAAAGCCTTGGTTTTCTCTCAAAGCATC[T/C]GTAGAAGGCAGACTTGAAGCTATAGAGAGTGGGTGGTGCA
7	118353203	yes	317	Cpn_7118353203	rs8169394	A/G	CAGGGTCCATTACAGTGGGAAACATGTCGTGAGCTGGCCT[A/G]AGGAAGAGTCAGGGAGGGGACAAGAGTTTCAGAGGCCTAG
7	121148690	yes	318	DS-g-a-10c09_f1_673	ENSRNOSNP2226824	T/C	CAGCCAGGTAGCTCAGCTTTCAGCAAGCAAACCCAGAAGC[T/C]TGCACTCCTCGTGGCAAAGGGTAGGCCGCCGCCACCACCA
7	124606598	yes	1180		ENSRNOSNP2231128	C/A	ACTCAGCCGGGAGAGCATGCTCTTGTGTGTCTTTTCCCTC[C/A]CGCTGCCCTATCCTGCCTGTGTGACCTCACTGTCCCCACA
7	127007291	yes	319	SHRSPa98h12_r1_878	ENSRNOSNP2234639	A/G	CCTGTGCTCAGAAGCACGTCAGTCCCCTCCAGCCAGGGCC[A/G]GGCTCCACTCTAGCAAGAATCATTCCTTTCAAAAAGCTGG
7	130845108	yes	320	Cpn_7130845108	rs8159412	A/G	ATTTGCTGTTCTCATCCTCGCTCAGAGGATGCTCTTCATC[A/G]TGGGATGACTGTAATTCCTTCTAATCCCTGCGGCTCCATC
7	133328485	yes	1192		ENSRNOSNP2245434	T/A	ATTAGTAACCCAAAGAGTTTATTTATCATGCTTACATGAG[T/A]ATGGGTGTGGGGTCACTTCAAGGACTTACCAGTGAACACC
7	135707598	yes	321	Cpn_7135707598	rs8164458	T/C	AACACATTCAGGTCTCCTTATTTCTCCTTCCATCCCATGT[T/C]GCAAGCTAGAGCGAGCATGAAGTCTTATGAAATGCTTGAT
7	139954435	yes	322	SHRSPa54d08_s2_78	ENSRNOSNP2683282	T/C	AGTAAAGAAGGGCTTTGCCTTCCTATCTGTTTGCTTGCCA[T/C]AGTGCATGCTTGAAGAAGGAAATGCAGGAGCCACCCCACC
7	142150324	yes	1193		ENSRNOSNP2675429	A/G	CGCTCTGCAGCTTCGCTTTCTTCCACACTTACTGAATATG[A/G]CGGGATGTGACCTGTTTTGTCGCTGGCTCCCGTGCTTTCG
8	002254939	yes	457	gko-37k2_fp2_b1_591	ENSRNOSNP2388262	A/G	ACTGAGTTCCTTGTCTCAGGAAATCTGCAAGTATCAAATT[A/G]TGTTCTGAACAGATTGAACATCTAAATTTGTGCTAGCTGA
8	003826916	no	1205		ENSRNOSNP2794176	C/T	GGAGATCATCAATAAGAACAACTCATAGCAGATACTTGAA[C/T]TAACATTTCAAATGCAGACTGACTGCATGCTATGCATAGA
8	004667396	yes	323	rat103_037_o03.p1ca_370	rs13449127	G/A	CACATGAACTCTTCTGGGTAACCCGAGAGCTATAGACCCA[G/A]AACCTACTTCTCGTTATTAGTTATAGGGCAACTGCTGACT
8	008349684	yes	324	gnl|ti|896883002_19866868310900_153	ENSRNOSNP2441491	C/T	TATCTTCTAATCAAGAAACACAATGGAAAGGAAGAAATTT[C/T]AATAAGTGCCCTATTGCAATTTGTTATTGACACATTTTAC
8	011193100	no	1217		ENSRNOSNP2366179	A/G	CTCAGGTGGGAGAAGCAAATGCAGCAGGCCCTCACAATTG[A/G]ATCCTGAGATCTTTGCAAACCATTCGTTCTAGAGCTTTCC
8	013689550	yes	458	rdahl-16l3_fp2_b1_298	ENSRNOSNP2385632	C/A	AGGTTAAAATCATGAACTTCTGAGTTTCTACAATTGATCA[C/A]ATTTTCTTGTTGTGATGATAATCACTAACATTGTAGAAAT
8	018808604	no	8	J559774	ENSRNOSNP2794263	T/A	GTGTCAACCGCCATGTGCTTTGCTTCAAGAGGGACTAACT[T/A]GTCTTTTGTGACTTTTTTGTACATAATTATTTGTTACAAA
8	024349739	yes	9	rat109_042_n23.q1ca_248	ENSRNOSNP2388715	C/T	ACTTAGAATGCCCCAAAGTCGGTGCAGCTCTGCTAAATGA[C/T]GAACCTGTATGGAGAGCCTTCTTGTAGCCCCCACATAAAT
8	027926394	no	1229		rs8172893	T/C	TCTTCCTTCTCTCTACCAAGCTCACCAGACTCTTCCTCCC[T/C]ACCTGACTGCCAATTGCCAAAAGTTAGGCAGGTTTACAAC
8	028450553	yes	325	rdahl-82f18_rp2_b1_242	ENSRNOSNP2664265	A/G	CAGTGAGTGAAGACAAGGAGGAATGGGCATCACCTACCAC[A/G]ACCAACAGTTTTCTATTAAGTCATTCTGTACAAGTGTGTA
8	031077049	yes	459	J876655	ENSRNOSNP2704124	T/A	GCCTGTTATCCCAGCTACTTGGGAGGTGGTGACAAGAATC[T/A]GGAGTTCAAGGCTGTTCTGATGATAGCTCTCTTTGTTGTT
8	034040414	yes	326	gnl|ti|896697522_19866868458705_247	ENSRNOSNP2396754	T/C	ACAAAGTGAATGCCACAAATTAAAGTCCTCAAAAACAAAC[T/C]ACACCTACACTGAAGATCGGATGCCATGATTGTGAAAACG
8	034370425	no	1241		rs8167373	C/T	CACCCCATCTGGCAGTCTGACAGCAAGTTACAGGGGTCAC[C/T]GTGGTGCAGTCCAGGAGCTTCTACCAAGATAGGAAAAGTA
8	036215760	yes	460	DS-g-a-35c06_f1_550	ENSRNOSNP2736575	A/G	TGGTCCCTGGGTAATTTAGACTTTATTGGTTATGGTTTAA[A/G]TTTCCTGACTTCATTATTAGGACAAGGAAGCAAGACCAGA
8	038885283	yes	327	SHRSPc30h02_r1_822	ENSRNOSNP2401119	T/C	TTCTAAACCCACTGAAGGCCTGAGCTCCTTCTCTGGTTAG[T/C]ACTTACTCTTGTCCTCAAGGTCACTAGCCACTGGTCATTG
8	043255860	no	1253		rs8143759	A/T	CTTGCGCACAGCGCCAGGCAAAGTACAGTTATAGATCCAA[A/T]TATAGACGGTCAGACAACCCAACTGCAACCAAACTGTGTT
8	044043629	yes	328	gko-23j8_rp2_b1_266	ENSRNOSNP2794427	T/C	CTGTGTGACTCACAGCTGTGCTGGGTCAGAGGAGCGCAGA[T/C]GAGACAGAGATCTTGCCTGTCTTCCTATGGATTAGTCACC
8	048844101	no	461	rat104_060_o03.q1ca_278	rs13447831	A/G	CTTCCCCCTCAACCAGTATCATTTTATCTACTGGAGTAGA[A/G]TGGCTAAAATAACACCAAGGCTTTGGAGGCCCCTGCAAGG
8	050160706	no	1265		ENSRNOSNP2676219	G/A	AAATCCACAATCAGTGAGATGGTCCCAGGTCCACTCTACA[G/A]CTTGGGGCAGCAAAGGTGGCAGCCCAGGATTTCAAGCATG
8	051764984	yes	462	rat105_028_e22.p1ca_369	rs13457306	A/G	TCTCCAGTCTCTGCCTACCCCGTCTCACTGAAGGGATGCT[A/G]GAATTACGGGTGGGTGCCACATTAGCTTCCTGCACGGAGC
8	055310332	yes	329	rat109_016_p06.q1cb_767	rs8173865	T/C	GCCTCTGCAAGCGTGTGGGGGCTCGGGGTCCACTGAGGGA[T/C]GGCAGGTCCCGCACGGGTCCCGCAGACCAGCAGCCGACGG
8	057318916	yes	1277		rs8163435	T/C	TTATGATGCAGAGTAACAACAAGCCGCTGGTTTATGTCTA[T/C]ACACATCCCCCAACTTGCTGTCTGCCATCAGACCCATCCA
8	060049464	yes	463	gko-38a18_fp2_b1_223	ENSRNOSNP2425774	A/G	TTTATCTTTTTCACCTAAAATCCATAGATTATAAACCAAA[A/G]AGGTTCCATCTGTGAAAAGTGAGACTCAGGACAGGCAAAC
8	065095744	yes	330	SHRSPc26b09_r1_321	ENSRNOSNP2739051	C/T	CTATTCGTTTGCCCTTTTTGCCTAAACCTGGAGCCAACAG[C/T]ACTACTGAAGCTCCGCAGACAAAACTAAGCCAAAGCAGGC
8	065256739	no	1194		ENSRNOSNP2430743	T/C	CCTGTGTCAGTCCCATCTATTCCTGGACTCATGACAAACC[T/C]CTGTTTGCAAGTCTGGAAGATGCAGTAGATTTCATCCTAA
8	073479860	no	1206		ENSRNOSNP2693035	G/A	GTGGGGTGCTATCTACTGCTCTTCCTGCTTGCCAACCCTG[G/A]TCCCTGAGAGCAGCACACACCCCCTTCTTAGTGGAGTCTT
8	077767696	yes	464	Cpn_8077767696	ENSRNOSNP2436579	T/A	TGTCTTGTGAACTCTTGCACACCTGAATACTATGGAAGAA[T/A]CAATAAACTGCACCATGAGGAAAACTAAAGGTCTCTCTCA
8	079334949	yes	331	gko-105e22_fp2_b1_428	ENSRNOSNP2730567	A/G	ACCCCATCCAGCATCTGATCAAGTATGTTTCCCATGGCAT[A/G]GAGGTGGTCCCTGCCTTCCAGGACCAGGGAGAGGATGCAC
8	082384701	yes	1218		ENSRNOSNP2439777	C/T	ACAATCAAACCAGCACATTACTGATTAAAATGCCAAACAC[C/T]GCTTTAAAATGACCACACCCGTGCTCCCATCTTGCTGCTC
8	085449591	yes	332	SHRSPc52f05_s1_497	ENSRNOSNP2761396	T/C	GAAGGCTGCTCCCATGCTGGAAGTGTGCATATCTGAACTA[T/C]GTGACGGATTATATTTTCTCTCTTGCACAGCTTGCTCCGA
8	087718630	yes	333	rdahl-12d12_rp2_b1_82	ENSRNOSNP2447307	G/A	TAGATGAATTAACATATAATTTCATTAGTGTATTGTATAT[G/A]AAATGGTTTTATTATTTTTCCCTAGATGTAGTAACAAAAT
8	089044009	no	1230		ENSRNOSNP2747662	A/G	TTGTATCCACCGTTGCTCATGCTGTCAGTATTAACCAACA[A/G]GGGGACTTTGGAATTGATATCAACTTAACTATATTTGAGA
8	090626521	yes	334	WKYc49c10_s1_68	ENSRNOSNP2451457	A/G	GGACCAGGAAGCACAGAAAATGAGTCATCACAGCTTGTGT[A/G]ACAGTGCACTGCACCTTAATGTGTGTTTTTTACTAACCCA
8	092481077	yes	465	J1310409	ENSRNOSNP2454005	A/T	ACAATTTCTTATTAAATCAGCACGTGCTTGAAGTAGGGAA[A/T]TTTTTTATCTCTGTAAGACTAAAGTAACTATAATTTATAA
8	095617159	yes	1242		ENSRNOSNP2457486	T/C	GCTTTTCACCTCATCTCAGGCTCTGTCATCCTGGTTTTTG[T/C]CCTGTTCCCCTGTACGCAGCAAGGATATTAATTTTGCAGT
8	098305132	yes	335	gko-40g11_fp2_b1_567	ENSRNOSNP2461554	T/C	TCATCCTTCCCTTTGAAAATGTCATTCCTGATGAAGGAAA[T/C]GATGTACTCCATTTTTTAACAAATGTTTCAAGCAACTCAG
8	100673928	yes	336	gnl|ti|896507703_19866866873596_304	ENSRNOSNP2351166	G/A	CAGTCACAGGTAAGCATTTACAGCATTGCAAAATAAATAC[G/A]AATTTTAATTAACTCGCTAGCTCACAATTAGAATTTAGCA
8	103976387	yes	1254		ENSRNOSNP2355089	A/G	GGTTTGCCTTAAACCAGGCACCTACCTCTGCCTCTGGAGT[A/G]CTGGTACTAACGCTGTCCATGTACTCAGTCTACTGTGTCT
8	106089950	yes	337	gko-84h5_rp2_b1_42	ENSRNOSNP2795007	T/C	TTCCAGGACAGAGACAGTGTGACGCATCCTCCTGTGGCTA[T/C]ACTGGGTCATGTTACAAGTGCACGCCATGTTCCTAACAAG
8	109109215	yes	338	rat105_024_l02.p1ca_454	rs13457176	G/A	AAAACGGCTCACGTTTATCTAGGCTTTGCCCTAAAGATTC[G/A]ACCCATGGGTTTATACACTACCAATGAAGGCATTCTGCTT
8	111853052	yes	1266		rs8171225	C/T	GGGCTGGAGAGTTTGCTCAGTTCCTTAGCAAATGCACCAC[C/T]GGAGGGTTGAGGGCTTATCATTACTCCTCACCCCTCTCGG
8	116684830	yes	340	SHRSPc26e05_r1_537	ENSRNOSNP2371356	G/A	GGGTAGAGGGCAAAGTCAAGAGAAAGATGGAGAAGGGTGC[G/A]GCAACTGGCCCCTTGGTACCTATTTCTGCAGACATAATTC
8	119763365	yes	1278		ENSRNOSNP2375015	T/C	ACAGCCTTGGTTCTTCAGTGTCCGTTGCTCTGGTGACCAC[T/C]AGGAAAAGTGCTCCTCCTACAGCCTAGGTGGGAACGGTTG
8	122175102	yes	341	rdahl-48i19_fp2_b1_143	ENSRNOSNP2378259	T/C	TTTCTTGAGTCTTTGGCAAGGACCCTTCTGTGAGAATGGC[T/C]ACGGCAGGGCCAGGGTCTAGTGAGTTCCCATGGACATTGT
8	125881580	yes	342	gnl|ti|896698597_19866868018381_199	ENSRNOSNP2382409	C/T	CCATCATCACTACCCCAGGCCCTGCACCTAATGGACTCCT[C/T]CTATTCTTGCAATGGTTTTAATTGTCAACTTGACCAGAAT
9	000531774	no	1207		rs13447862	G/A	ATTACCTTCCGCACAGAGATCTGAGAGCAGTGAGGAAGAG[G/A]GAAGCCCTAGATTTCCTGACTATATGCTTTAGCTATTTGA
9	002376500	yes	343	gko-94g1_rp2_b1_109	ENSRNOSNP2496083	C/T	GAATGACATTCTGTAATGTACAGAAAACACTAATCACTGC[C/T]ATTAGAGTTAACAAAGAAGCTAGAATGGGGCAAATATCTC
9	009058468	yes	1219		ENSRNOSNP2795318	T/C	GGATGAGGAGAAGGAACTGGGGAGCAGCACCAAGCAGAGC[T/C]GAAACATCCCCTGTAAGCCCACCAGGCCTCCAAGGGAGGA
9	011203996	yes	344	Cpn_9011203996	rs8154212	G/A	CTTGCGTGTTCTGTGTTACAAACTTGGACTCCAGGATAAT[G/A]AGGGTTTAAATTATCCAGATGCTCATTCTTTGCCAGTGTC
9	013788149	yes	345	gnl|ti|897032587_19866867411848_266	ENSRNOSNP2795389	G/A	ATTTTTTATTTTAAACCTCAAGCTACATGGCAGCAGGAAT[G/A]ATGTCTCCTTCCTATCTTCCTCTACCCATCTCCAGAGTGC
9	017179073	yes	1231		ENSRNOSNP2487287	G/C	TAAATATCTAGTACAGTCCCTGCACACATGGTTCGATATT[G/C]TATTTCAACTATTCTAGCATTTAAAGCATCAACAAATGAT
9	019291001	yes	346	gko-8g23_fp2_b1_329	ENSRNOSNP2795422	T/C	TTGTCCTCTGGAGTCTTTTCGCTGTCACCTCAATCAGTTC[T/C]GATCCTTCGCCTGTCCCCTGGGTGGGCACATAGCTGTGGC
9	022413572	yes	1243		ENSRNOSNP2493759	C/A	TCCAAGTCCTACCACAATTTTAAGAATAAATATATAAATA[C/A]ATATCAAGAGATGACAGAGTGGTAAGAACACTGGTTGCTC
9	027351512	yes	347	gnl|ti|896615548_19866867216021_409	ENSRNOSNP2503128	C/T	ACCCCACCCCAACATTCTCCTTTAAAAACACTCCGAATCC[C/T]GCCTATGACTGTCATTTTCTATCCTGCTCATTTAGAAGTT
9	034031666	no	1255		ENSRNOSNP2507322	G/A	CCCAGACTCTTTGGAATCCAGAGAACTGTGCAAAGTTGAA[G/A]GTAAAGTAAACACTTTACTCACTCAGCCACCTAAGGTGTA
9	040211947	no	10	J512776	ENSRNOSNP2795527	A/G	GCCATCTGGTTTTGGATAACCAGTTGGTGGGCTCGTCTCC[A/G]GAGAAGACGATGTCTCCTAAGTTCAGCATTCCTTAGTTGC
9	043066039	yes	1267		rs8160130	G/A	CAGCATCAGAATAAGTTAAAATTTCATGTGTTGGTGCCAG[G/A]CAGTTGAATCTATCTGGTTTTGTAAAGATATACACAGTAT
9	045395756	yes	1279		ENSRNOSNP2652484	A/G	TAGCCCCTTATCTTACAGTCTCCCTAATTCCTGGCCTATG[A/G]TCTCTTTTTCTATACTAAATACACTAAAGAGTTGTGGTTC
9	047745902	yes	348	gko-91m15_fp2_b1_294	ENSRNOSNP2515251	C/T	CTTTCAACCTTAGTGATACTTAGGCACTAACAGATGACAT[C/T]AAACGGCATTAGAGCAGCCTAATATTTAAAGTGTTCTAAT
9	051530444	yes	1196		ENSRNOSNP2732515	A/G	GAGCAATCAGAGCAGATTACAACTTCTGAGTCCTTTTTAC[A/G]TGACACCTTCACACTACGACTATGTGAGTTTTCAAAGAAA
9	054021743	yes	349	SHRSPa42e05_r1_796	ENSRNOSNP2523741	A/G	CCCCTGATGTTCCCCGATATCCTGGGCCTGCCTGTCCTAT[A/G]AACCCTACCTCTGCCACCCTTGAGGAGCTTACATACCCTG
9	057829798	yes	1208		ENSRNOSNP2778509	G/A	GAGAATACTTAAGTCTTATATTCAAAAGGTCTACATTAAA[G/A]CATATGCATAATTAAATGTTAGCGATCGCAAATGTTAATG
9	059708371	yes	350	gnl|ti|896509238_19866866840409_247	ENSRNOSNP2533492	A/G	GCGGCTGTCATTTTCTGAGGCAAACTCCTCATTTGTAACC[A/G]AGCCTGCTATGGAGTCGCTTCAGTGGAAAAACCAGAGAGC
9	064324186	yes	11	J700472	ENSRNOSNP2535391	T/G	ACATGAAGTAATGTAGCATGGGCTAACAATGTTCTCCACA[T/G]AAGTCATATACTATATAACAAAAATTCCAGTCCCAGGCAT
9	068097757	yes	1220		ENSRNOSNP2745234	C/T	AATTCTTAAATTATTTTAACTTATGTGGTAACTGCCCCCA[C/T]GTATCATGTTTAGAGTCACCTATCATATAAGTACCAATAT
9	069049280	yes	1232		ENSRNOSNP2538789	A/G	GACTTTGCTAGCCATGGACAACACTATTTTGGAGATTCAC[A/G]GAGAGGACCATCATATTCTGAGACACCATTCTTCCATATG
9	071302925	no	351	Cpn_9071302925	ENSRNOSNP2795785	A/G	TGCCAAGGGCTTTTGGATCAGAAATGGGCAACATGGGAAA[A/G]AAAAATCGAGGCAACTGGGTAACTTCAGGGCTGAGGATTG
9	079582613	no	1244		ENSRNOSNP2651878	C/T	AGATCACATAGTTTCTTCTTGGGAGCCCGAGGACTACTCA[C/T]TCTAGGACAAATGAGGCACTATGATGGAAGATGACCAAAA
9	081816446	yes	352	gnl|ti|896617320_19866867375924_299	ENSRNOSNP2552367	C/T	GGAACTAACTTGCCAAGGGGTGGGCAAGGAAAATTTGGCC[C/T]CTTGCCTGCTGTTTGACCCCTAACTTCATAACTACTTATT
9	086585973	no	1256		ENSRNOSNP2645790	G/A	TTATCTCTTGGATTGTGTAATATTTTTTCATACAGACCCT[G/A]AGTGTTTCTTGTCTGGGTCTCTGCTGATGACTTTTATGTT
9	090974618	no	12	J687683	ENSRNOSNP2558651	G/T	AGACTTGACCACCATGAAGGCCTGTCACAAGGCCTCTGAC[G/T]GGCAGCTACTTAAAACAAAAGCATTCCAGGGTGAGCAGGA
9	094672377	yes	1268		ENSRNOSNP2707167	G/A	CTATAATTTTCTGAATCAGTTTTTAATGTTATCCCTCTGA[G/A]GCAGTATTAGAGAAAGATAAGAATTTCAGAACGAAGTGAG
9	096904895	yes	353	gko-19f8_rp2_b1_523	ENSRNOSNP2795983	C/T	ACGTGTGACGTATCAGTGTGTGATCTTCCACTATCATCGT[C/T]TAATTGAAGTCCTGGCCCAGGCTGATGACAATACCTCCTG
9	099976905	yes	1280		ENSRNOSNP2739849	T/C	TTTTCAGTCATGTAGAAGCGTATTTGCAGGAGCTCCTCCT[T/C]CTTCCCTACTTCCATTGCTTGGGAAGTCTGACTCAGCAGG
9	103521444	yes	354	rat105_024_b23.p1ca_428	rs8157008	T/C	AGGCCTGTCACATCTGTTTTCACAGGCGTTCAGTGGACCA[T/C]GATTGTCTCACTACCCTCTCCCCACTTCCTGAAATTTTAA
9	106447461	yes	1197		ENSRNOSNP2471035	C/A	CGTGAAACACTAGGATTAAGTCCTGTCCAGAACATGAATG[C/A]TCACTAGGAAGGCCCAGGATAGCCAGAATCAAGGACCTAT
9	109879299	yes	467	J639481	ENSRNOSNP2472567	C/T	CCCCTGGATGTGTCTGCTCCTGTAACAGAAAGTCACAAAC[C/T]GGCCTTCTCTGCATGTTTGTCCTGCCCAAAGCCAAGGTAA
9	112329883	yes	1209		ENSRNOSNP2475345	A/T	AAGAAGCAATCTGGGTGTGGTGTCACTTGTTAAAAACCTG[A/T]GCAAGATTGGGACCTTATAAGATGGAGAAGAAAGACACAA
10	003067952	yes	51	gko-6j19_rp2_b1_658	ENSRNOSNP2796093	C/T	CTCCTGGAAGCTCAGCATACAATGCTGTTGCTGATTTTTT[C/T]CCCACAGCCTGGGGCATGATCAGTGGTAGAGGGCTGCCTT
10	005989172	yes	1221		ENSRNOSNP322916	A/G	TAAGTGGAAGCCTGCTCCCTATGGGAACCACCATCTCCGC[A/G]TCCAGCGGCTTTGATGGCATTGTGTCTGCCCTGAAAATCA
10	008131820	yes	52	SHRSPa56e03_r1_340	ENSRNOSNP2722003	T/C	TTCTCAGGCTGGGCATGGTGGTTTGTGTCTGTACATTCAG[T/C]GCCCATGAAGCTGAAGCAGGGTTTTTGTTGCTGTGAAGAG
10	011192300	no	1233		ENSRNOSNP2725565	G/C	AAGACTCCTTCCTGAAGGGTTACATGTCCAGAGAGAGAGT[G/C]TCCAGAAAGCTGGCCTGAGGGATATTTTCCAAGGGGATGT
10	014489522	yes	53	rat106_030_p02.q1ca_609	rs8170995	T/C	GGACCTGAACCGACAGCTTCTGGATAAGTACGCTGCCTGC[T/C]GTGGCCCAGAGGAGGTGCTAGAGGCTGAACAGGGGTACTT
10	016753113	yes	54	Cpn_10016753113	rs8167128	C/T	CCGACCAGGAGCAGAGGGTCTGAGAAACCCAAATGTCACT[C/T]AAGAACGTTGGAACCCCAAAGCCTTTTATTATGAATCATG
10	019065385	yes	1245		ENSRNOSNP279474	C/T	ACATCCACCTCAAAATACAGTACTTTATACAGTAGAGAAA[C/T]AATGTGGGACAAGCTGGAAAAGGACTGAAATGGATGGTTC
10	021443421	yes	55	Cpn_10021443421	ENSRNOSNP282548	G/A	TCCTCAAAAGGCTGCTTCCATGGGCACTTTTAGTTTGCAT[G/A]ATTTGTCTGCCAGAAGTGCGGCGGAAGTCAAACCAACCCA
10	024935656	yes	1257		ENSRNOSNP287101	G/C	TGTTCAGCCAAGTTCCTGTCACACGGTGATACAGGAGATG[G/C]TGACCTAATACGAGTCCCCCAAGGATCTTTGATCACCAGA
10	028060758	yes	56	rdahl-78j1_rp2_b1_447	ENSRNOSNP291871	C/T	CTGCTCTTATCAAAGTCTTATAACTTGGGTAAGTGATTCC[C/T]CAAAGACTGATGTGCTGAAGGTTTGATCATAATCATACAG
10	032079597	yes	1269		ENSRNOSNP296448	A/G	GAGGCTTTTGGCTGAGGACTCTGGCTTCCTAGGAGGACAG[A/G]TGGGCTGGGACTTTAAAGCTGCTTCTTGCCTACAGCGATT
10	034855258	yes	375	WKYc46b05_r1_120	ENSRNOSNP299431	T/C	CTGAAAAATTTGCTATCAAAGACTTAATGACTATTTAAAA[T/C]CTCTTTCTATTCTTTGAGAGTTCGTATATGAGTATAATGT
10	037954559	yes	1281		ENSRNOSNP2729501	A/G	GGATCCTGGCCAGGAGTCAGGGTGAGTCCTTGTTCACCTT[A/G]AGCAGAGGGAGGTAAAAACCAGTGTGAGTCCTGGGGTGTC
10	041468986	yes	57	WKYa70d10_s1_732	ENSRNOSNP306830	T/C	AAGGTCAGGTGGGGAACCTCAGACCTCAAACTATCCCAAC[T/C]TGGAACTTTGCCAGCCCCTCAGGGTTTCTGAGTGAGATTC
10	044464087	yes	1198		ENSRNOSNP309892	A/G	GGAGTTCTTCTAGGTTCCACTGGTTTTGTTTCAATTCTAG[A/G]GGAGTCAAACATTTAGCTGCTACAAAATAAAAGTCCCAAG
10	046998198	yes	58	Cpn_10046998198	rs8165048	T/C	GCATCAGCTACCGTGGTGCCATTAGTGATACCATAGTGGA[T/C]GTGGACCGGAAGGTGATGGAAATAAACTATTTTGGCCCTG
10	048962052	yes	59	gko-76o4_fp2_b1_28	ENSRNOSNP314313	C/T	CTCGTCTCACCACCTAATCACCAGATCCTATTGTTACGTT[C/T]AACTCTCTAATTCGTTCATTTCTCTGTTTCCACCATGCTC
10	050887582	no	1210		ENSRNOSNP316154	A/G	CTTTTCCTCTGTGTCTTCCTTCATCAGTCACTTAATTAAC[A/G]GCAACAGCCATTCCAGTTTGAACTGGAAGTTTGTGTTGCT
10	052179164	yes	60	gko-121n18_rp2_b1_502	ENSRNOSNP2796607	A/G	ATAAGCCCCAGTTAGGAAAGGACAAACTTTAGAGTGAATT[A/G]GCACACACCCTTCCCAGTGCAATGAGGTATGTGCTTTCAT
10	054102210	yes	61	WKY-G-i-21a11_f1_491	ENSRNOSNP2759867	T/C	CTGGGATACATTGTAGCTCCTTTAAGGTTCACATTACCCC[T/C]AAGCATCTAGGAAGTTGAGGAGATGCAAGTAGGAAGTAAG
10	057261171	yes	1222		ENSRNOSNP2656578	A/C	CAGAGGGTTGGGGCAAGAGGGTGGCAAGTGTGAGGTCAGC[A/C]TAGGATACGAAGCAAATCATGTTATAAACTGTAAGAATGA
10	062950570	yes	1234		rs13447785	C/T	ATCCTGAAAGTGTGCCACGCCTCTTCAGACTGGCTGCTTC[C/T]ATTACATTTCCAGGTCTGACTTACTCCCAAAGGGAGCAGC
10	065511005	yes	376	gko-54p13_fp2_b1_286	ENSRNOSNP2796748	T/C	CTTCATGGTGTTTAACTTAATGCCTTAAGTGCAACTGCAG[T/C]CCTCCCTCTATCTGTTAGAACCCTTAGCACAAAGCACTCC
10	068730129	yes	63	gnl|ti|842485733_49984395_525	ENSRNOSNP330809	C/T	CTCTGTGCTGTGAGCAGAGTCGGAACAGGCACCCAGGGGC[C/T]GGCCTCTCCCTGTCATTCACTCTCCCTTCCCCTCGTTCCT
10	069963163	no	1246		ENSRNOSNP331749	T/C	TAGTTCTAGCTTGAGAATATATACAATCATCGACAGGTTT[T/C]AAGGTACCCAAGAGTCCTTGCTTCCCATTTCTGCAGTCAC
10	071663694	yes	64	gnl|ti|896783259_19866868138970_309	ENSRNOSNP332677	G/A	CTTGTAGTTAGGTTAGCATAGCTGAAAATATAGCTTTAAC[G/A]GTTGATTTTTAGTGGCTGGAGAGATGGCTCAATAATTAAA
10	075226367	no	1258		ENSRNOSNP335485	C/T	CTAAAGGGCAAACAGCTGAAAACACAAAAGACTCCTGGTA[C/T]AGAACTTGACTGGAACAGAATAACCAGGTGATCTCCTATC
10	079529065	yes	65	gnl|ti|896527502_19866867615276_348	ENSRNOSNP339766	A/G	TGTAATTCTGTTATCTGCTTCCCCTTATTGTTAAAGGCTC[A/G]GTTTCAAAGAGTCTCTATTTACCACTTGGCTAGATGGTGG
10	082102231	yes	1270		ENSRNOSNP2702269	T/C	GAATATTCTTCCCAATATTGTGTTCTTTACCAAAGAAAGC[T/C]CTCTCCATTATCATTATCCAAAATAAAAAGTGCTCCAGGA
10	087242415	yes	66	Cpn_10087242415	rs8143304	T/C	CTGAGGACTGAGGAAAGCTCAGCCTAGAAGGGAAGAGGTC[T/C]GGAGGGAACATCCTGGGAACAGGACAAGCCACTAGGACTG
10	089822839	no	1282		rs8171226	T/C	CCCACGCTCACTCAGTTCTCTATTTTAAAAAGTACCCAGA[T/C]TGCCCAAAGATAGCAGAAGTAGGAGATTAAAGAAAAAATC
10	090109697	yes	67	rat108_011_l08.q1ca_602	rs8170329	C/T	TTGATGTTTTTCAGTCTCTCTGTGTAGCGAGCACACTCCT[C/T]CTTCAACTCCTGAATCTCTGTCTGCATCTCAGGAGTGGTC
10	093011723	yes	377	rat108_044_f14.p1cb_767	rs8154780	T/C	GAAGGACGCTAACCAGCGGTGTGCGGTCACTGTTTTTAGT[T/C]TGCTGGACCAGCAGCTCTCCGTCGTCGAGGACTCGGGTCA
10	096000878	yes	1199		rs13454439	T/C	TTCCTGCCTCTTGAAAGAGCCACCTGTGGAGGCCTCCGAC[T/C]AGCTGTGATTGATGAAGACGGGACATTCCCAGTATTATGA
10	098749045	yes	378	rat110_031_f02.p1ca_633	rs13452382	A/C	ATGGACACCTCTACATCTACAATTTGGACCCTCAGGATGG[A/C]GGAGAATGCGTCTTAATCAAAACCCACAGGTGAAGATTCT
10	102862125	yes	1211		rs8147992	G/C	AGAAAGGGTGATTTGCAGCAACAGAACGACACACGGAGAC[G/C]TAAGGATAGAAATATACACACGTGCCAATCACCAAACCAG
10	108734458	yes	379	gko-120i20_rp2_b1_124	ENSRNOSNP271251	T/G	ACAGGAAGTAGTAGTAATGTGATATAATATGATGTCACCC[T/G]GGAAAGCGCTTTGCTGCCTTTCAGTCCCTTACGGGACTCA
10	109996764	no	1223		rs8146462	A/G	TGTGTCGACAGGAGTGGAAGTTCAAAGAGTGAAGCCTGCC[A/G]TGCCCACTCCCTTCTCCCAGCGCTGTGCCAGGCTCAGCCC
11	008975264	yes	1235		rs8162166	T/G	TTTGTAATTGTGTTTAGAAATGCTATATTAAATATGTGGC[T/G]TTAATATGAAAATAAGAATCTCATAAAAGAGAATATAAAT
11	011494897	yes	68	gko-31i2_fp2_b1_439	ENSRNOSNP2797188	G/A	CTCCCATGCATCTAAATGGCTCACCTATTACTGCTCTCCC[G/A]ACTGAAGAATACTAAGGAAAGGAAGCATGCTTCCGTTACT
11	016000396	yes	69	gko-66n3_fp2_b1_434	ENSRNOSNP367585	T/C	ACCATGACCACATGGTGTGCAGGAGAAAGATTCTTACATA[T/C]GCTGGTGAAAAATACTGTGAAAAGGAGAGGGTTGATGTTC
11	018507292	yes	1247		ENSRNOSNP371280	G/A	ACTCTTTAAATCAGTTATTCCCCTGTTTACTCACTTATTA[G/A]CCACTAATGCCACCATTCGTCTTTTCTTATCCACTCTTAA
11	021052896	yes	380	WKYOa73g01_s1_209	ENSRNOSNP374770	T/C	TGACATAAGCATTGTATATACATTGTCAGCATTCACAGCA[T/C]CTTAAAATAATATATACAAAACAGAATCAATTTGAAAATA
11	027990069	yes	1259		ENSRNOSNP2773946	G/A	ATGAGAGTTTCTGGTTATGGGCTAGTGTGCATTCTCTGCT[G/A]AGCACTGGCTTGAGATACAAAAAGACTCAATTCCGTGTTT
11	030532498	yes	70	gnl|ti|896817623_19866855417273_318	ENSRNOSNP389082	T/C	AACATACAGGGGGGAAATTGAGCCAAAATTATCCTTTTAT[T/C]ATGCACTGCCCAAAGAGCAGAGGAGGAAGACCAGCAGGGA
11	033515208	yes	71	WKYc14g07_r1_771	ENSRNOSNP392514	T/C	TATCCAAGCACACACATGCTGATGTGCGCGCACACGCTAA[T/C]ATATTAACTGACAGGTATATATGATTCATGTACACACCCA
11	037137841	yes	1271				TATGCCTTGGCCTGTGACCAATGCCGAGGGGTCTGCTGTG[G/A]CCCCTGTGTGCTATTTGCTACTCAGGGGTTAGACATAGAT
11	041560479	yes	13	J509382	ENSRNOSNP2797457	T/C	CTGAATCTAACAGGAATCCTATTTCTGATTCTCCTTGTCT[T/C]CTAGAGCCTCTTCAGCAAGGCGAAGTTTTCTCCGAGGCTG
11	044387299	no	14	J483094	ENSRNOSNP2797477	C/T	CAGACTTTCTGCTTTAGCTCAAACATATCTGCATCATCCC[C/T]GTCTTTTTCCATAGTGACACATGAGCAATTTGCAGCTTTC
11	050389784	no	1200				TTTTTTCTCACGAAAACATTGTGGAATGGGTTTACTGGAG[T/G]TTCTGTAAAGCCCAGTAAAAATGAAGCATCAGTATCAGCA
11	056334690	no	1212		rs13450010	G/A	ATACCTTCCCGGGTCTATATAATGTGTGGGGCTCATTGAA[G/A]TCTGCCAAAATGTGTGTGGGCCCCTGGGTGGGCTTTCTCT
11	064497121	yes	73	rdahl-45l6_rp2_b1_611	ENSRNOSNP418863	T/C	ATAAAATAAACATCCAGCTGTGTTTTAGTGGTATGAACAC[T/C]CTTTCCTCAGAGTAAAAGTGCCTGTTTGTAACATTACAGG
11	065646004	no	1224		rs8147831	G/A	TTCCTAGCCATTGCTCTTCAGGTCTGGATTCAGGTGCTTC[G/A]CCTTCTCTTCCCACCACCTTAGCCCCTGTTCCCAGAAGGT
11	067494411	yes	74	Cpn_11067494411	rs8156393	A/G	TGGAGTACAGGCCGGCCTGCCGGACATAGGGCAGAGCTGC[A/G]TATATTGTGAGTAACTCTCCCGTCACTCCCATTGGGTACA
11	070121003	yes	75	SHRSPc13h11_s1_754	ENSRNOSNP424794	T/C	CTTCTATAGACAGAATTGTGTTCTGGGAAGCAGCAAGATG[T/C]AAGGCAGGAGGAAGGAATTCACAGGCTAAGCTAGACAGAG
11	072556117	yes	76	gnl|ti|896512965_19866867047045_316	ENSRNOSNP2797696	G/A	GAGCCAGCTGTCTTAGAAAGGGGGTTATCTCTTGCCAAGC[G/A]AGAGTTTTGTGGTCTGGCTTGACTGTGTGCTTGATTGCTG
11	076113425	no	1248		rs13447786	T/A	TAGAAACAAAGGTGTTAACGGCGTCAGAACCAACGTACTG[T/A]GCATCACCACAAAGATGGACGCCTTCTCTTAGGATCTCTC
11	077560490	yes	77	gnl|ti|896507830_19866866704857_399	ENSRNOSNP433758	T/C	GGGCACAGCAGGCTTATACGGGGTAAAGGAGGAAGATTTC[T/C]CACCTTCCAGCATAGTCAAGTGCAGAGAGAACCAGAGAAG
11	079724076	yes	78	rat110_019_l12.p1ca_656	rs13452084	G/A	CACAGCCCAGCCACGCGCTTTCCAGTGGTTCTCATACATC[G/A]CAGCCATGTTTTCCTGTTGTCCCCACACAGCCCTGTGAGG
11	082478350	yes	79	Cpn_11082478350	rs8147406	T/C	CTGCAGCCAGGGTCTCTAGTGTCAGCCATTTTTCAAAGAT[T/C]GTAGTTGGGGTTCTTTCGAAGAATGACAAAGCCTTCCAGA
11	086115520	no	1260		ENSRNOSNP441277	G/A	TCACCTCTAGTCCTAATTGTTCTTGGCTGACAGGTTAGCA[G/A]TGATAACGAGACTGTACTGACGGGTGCTGGCGTGGGGAGT
12	001591146	yes	1272		ENSRNOSNP2683122	A/C	ATGCCTGGTTTCTGCATCTTCTAAACCTCACTCAAACCCT[A/C]TGTCTCCTCCAGCCATACCTTTTCCATGTCCAGAACTTTG
12	003680125	yes	80	Cpn_12003680125	ENSRNOSNP2797842	T/C	TCAATGGGCAAAACACAGTTTTGAGCATCAAGCCCAACCT[T/C]GACCACATACTTTGATTTCATGAAGTGCTGGCCCTGGAGG
12	006627121	yes	1284		ENSRNOSNP2715898	C/T	GCTACACCCCAAAAGCATGCCCCAAACAACACACTCCCCA[C/T]CAGCCAGGCCTCGGGGCTGTGCCACCAGCCAGGGACCAGG
12	010042041	yes	81	Cpn_12010042041	rs8162548	T/C	CACAAGGTCAGGTTCAGGTCGGGCGAACGCTGGACCGATC[T/C]GCAGAGAACACGCCTCATCCTACCGCAGCCTGGGGGCCAC
12	012420583	yes	1201		ENSRNOSNP2656532	T/G	CCGCCCTTCTCCCCTGAGGCCCCGCCCCTTGAGATACCAC[T/G]TGTCGGCGTTGGGAAACTAGCCCCGCCCCTTCACAGAGGC
12	017842937	yes	1213		rs8162524	T/C	TCTTCTACTGTGCTTGTTGGAGCTGGGCTTGTGCTTACCA[T/C]CTCCTTCCTGACCCCCACCTGAGGCACAAAGGCTTGGCAA
12	021360235	yes	382	J1285611	ENSRNOSNP461035	T/C	GTCTTGCTGTGCTGTCAGCTTGTTTGCATGTTTGTCCTCT[T/C]GGCAGAACTTCACCGTCCAGAGGCCAGGACCAGCCAGGTG
12	023481777	yes	82	gko-1j18_fp2_b1_141	ENSRNOSNP2798008	T/C	GACTCCAGGCTGAAGCTGAGTCCTTATGGGAGATGGAGGA[T/C]GGCAGGGTCTGAGGCGCTGAGAGCCCCAGACACACTAGCC
12	024014906	no	1225		ENSRNOSNP2647566	C/A	AGTTAAGTCAATTTGTTCTGGAATCAATAGCTGTGATCTT[C/A]GTTTACAGAGGACCCGAGGTTTCCTTTTTGTTTAATTTAG
12	027041023	yes	383	J642268	ENSRNOSNP464741	A/G	AAGTTGGTAATGGCGTCTTCTATACGATTTCAAAAGCTAC[A/G]CTTCTTATAGGAGGTCCTCAGGGTTCAGCTAATACTTTCC
12	030131355	yes	1237		rs8164143	A/G	GGTAGAAAGGCTTCAGGATAGAAACCATCTGCTGTACCCC[A/G]TTCTTGGCTTTAAAGGGAGGTAGTTCTGCAGAGGTTTGCT
12	032365258	yes	83	SHRSPa25b05_s1_30	ENSRNOSNP2664483	A/G	AAAAAGGGGAGCATGTGACAGTTTAGTTGGGAGATCTTGC[A/G]ATAAAGCTCTGAGCATCTTATTGGTTTGAAGAGACTAATG
12	035310082	yes	1249		rs8164814	A/G	GAAACAGTATCTTCCTGACGGCAGCCCTTGGGTTTCCTGA[A/G]GCTTTGATTCCTGTCCAGTTACTCTGGGTCAATCTGGTGA
12	037651304	yes	84	SHRSPa41g11_r1_959	ENSRNOSNP473801	C/T	CCAGAGGTTAACCTCTGACCACTACACACATGCACATGTA[C/T]ATGCTTAAAACATGTAAAGGATGCTGTAACTCCTAAACAG
12	041421266	no	1261		rs8148040	A/G	ATATGGGATTTATCCACATAAAACACAGTCTGGATTTTTC[A/G]CAGCATGACCCCATGGCTCTCAAACCATCACCACCAAGGA
12	046591999	yes	1273		rs8172732	T/C	ATGTAATGGGCCCACATTTCAGTCCAGCTTTCATAACTTC[T/C]TGTCTGAGGTCATCTGGATTCAAGAGTTTCAGTCGAGCCA
13	003256258	yes	1285		ENSRNOSNP2772701	T/G	GATAGAACAACCAGTAGCTGACTGCAAATCTATTTTTCCC[T/G]GTAAATTCAACATTCAATGAAAGAGCTTTTTTATTATTTT
13	007165599	yes	86	DahlSc01e09_r1_784	ENSRNOSNP2683565	C/T	TCTATTATTTTTTAATTATGTATGTAATTTTGTGTGTGTG[C/T]GCATAATCACATGCAATGACACAGATGTAGAATTATGTAG
13	009060056	yes	87	gko-88c17_fp2_b1_438	ENSRNOSNP579903	C/T	GGCAACCCTGACTTCTCATAGCATAGTTACTGAGTCATTT[C/T]CATATTCACATTATAGTTTAGAGTATTGTCTAGCATCACG
13	012754069	yes	1202		ENSRNOSNP496040	C/A	AGCTGAGGGGCCACTTTCCCCTTTGTACCCACTCTGGACG[C/A]AGCTCAAAGGCAACTTCGAATACTTAGGAAGGTCTTCTGG
13	017962195	yes	385	rdahl-64n16_rp2_b1_446	ENSRNOSNP505109	T/C	TATCTTCACTGAAAATCATTTTACCACAATCAAAGCAGAG[T/C]TAGATGACAAATAAGCATGCATCATTTTGGATTGTTAAGC
13	020299432	yes	88	gko-103n21_rp2_b1_146	ENSRNOSNP2657246	T/C	TGTCAATCACTGGTTGCTACATTAACACATATTAGTCAGA[T/C]ACAAGTGCATGGACACATGCTAACACCCACACTCACAAAC
13	022773475	yes	89	WKYc110g10_s1_74	ENSRNOSNP2692276	C/T	ATGTTCCACCTGAGAAGTTTTCTCATTTCTTTGCGGCTCT[C/T]TGTTCTTTTTCATAGATGGTTAAAGATGAAAATAAATGTA
13	024824555	yes	90	WKY-G-i-11f07_f1_949	ENSRNOSNP2756085	G/A	CAACAAAGTATCCCCTGATTACATTTATGCCCCAAAAAGT[G/A]AAGACTGCACACAAATATAACTTTAGAAGTTGGCCAATAT
13	027836201	yes	91	gko-75m4_fp2_b1_692	ENSRNOSNP2709418	T/C	TTTCTGGTTGTGTCTATTCTTACAGAAAACTATCACGCTT[T/C]CATAAGAGTAAATTTTTGAGCATGGACTTAGTTCAATAGT
13	030023153	yes	92	rdahl-75k13_fp2_b1_81	ENSRNOSNP2772163	A/G	TGACCTCACGAAATATTTGCAGGTATTCATTCTTACTTCT[A/G]GTCCCACAAAAATAAGCAAGTGGATCCTTAAAAAGAAAAA
13	031902385	no	1214		ENSRNOSNP2650550	C/T	GCCCACCCTGACACATACATGCTGCCATCTGTCCCCAAGC[C/T]CCAGATTCCCTCAGGCCAACCTTCTGCACCGCCTGCTATA
13	033037612	yes	93	WKYc64f10_r1_179	ENSRNOSNP513855	C/T	GCCGCTCAGCTTCCCTTACTGTGAGCTATCCCTTGGATGT[C/T]CAGACTGACATCTTGAAGCTGTGTGTTCTCACAGAACATG
13	035237509	yes	94	gnl|ti|897042615_19866868248188_318	ENSRNOSNP518150	G/A	ACTAAAAAGAAGATATGTTCAGATTTTGTGAGCCTTTACT[G/A]ATTTTTTTTCATTTAGGTTGTATGTTCCACCTTTGATCTT
13	038395942	no	1226		ENSRNOSNP522465	G/A	ATCAAAATTACCCCACGAATAAGTTTCATGATGATTCTGT[G/A]TTTCATGTAGGAAATCCAGCTATACATGTGCTGACTTAGG
13	040151607	yes	95	gko-49g21_fp2_b1_232	ENSRNOSNP2798514	T/C	GACTGTGGACTCCACAGACAGGCTTCAGGCTTCCTCACAG[T/C]GGAGGTGGGGAGAGCAGAAGGCATACAGAACCAGACCTCT
13	045258577	yes	96	DS-g-c-03a11_f2_210	ENSRNOSNP2651215	T/C	ACCTGGAGAAATGGCTCTCCTTCGTTCGATAGCCCTACTC[T/C]GTCTCCCACGTGAAGGTCTTTCCTCCCCCCACCAAGAGCC
13	048407181	no	1238		ENSRNOSNP2764729	C/T	ACCCCAGAGATTGGATACCTATTAAGTATTCCTATACTAC[C/T]GTGTGCAGATCACTACTTATGTACATACTAGCAAGTACAT
13	051530303	yes	97	gko-116g16_fp2_b1_425	ENSRNOSNP2657162	T/C	CTCTTAAAGCTCCTCCTGGCTGCCCATTTCCTTAGACTAT[T/C]ACCCGGATCCCGCCTTGACTCTAACCCTATTGTAGCACTA
13	053570321	yes	1250		ENSRNOSNP2756531	A/C	GGTTGCAATTACTACTTCACTAGTGATGAGCTCCCATATG[A/C]TCTTCCTCCCTTCATAGTTGGAACAGAAACTGGCCTGAGC
13	060093452	no	1262		ENSRNOSNP2651621	G/C	ATAGTTTTAGAAAATACCTATCATCAAACAATTTGGGGAA[G/C]GTTGTTTTTAGGTTCATATAGTGTGAGAGGATATACACCA
13	064376824	yes	98	gnl|ti|896803680_19866866973910_282	ENSRNOSNP551658	C/T	GCCACAGAAAACCTTCAAGAAATATGAAATATATAACATT[C/T]CTAAGATCCTCTACTTGGAATTAACAAGATGATTTTTACC
13	066200380	yes	1274		ENSRNOSNP2757719	G/A	AACGGAATTCCCCGTGTTCCTTTTCAATCTTGAGTGGACA[G/A]ACTTCAGAACCCCTGACTATGCAACTTCCTTGGACCTCCA
13	068151289	yes	386	rat106_013_p24.p1ca_496	rs8152742	T/C	GGGGTGGAGGCAGGGCAGGAACGCAGAGAAATGTGTCCAA[T/C]TCAGAGCAATTTTCAACTTTGCCCTAACTCAAGTACCCTC
13	072001540	no	1286		rs13454081	G/A	CCCCCAAGGAGCAGCTAGCCCTTCCTTGTGTCCAGAGACT[G/A]TGTGTATGTATATGTCTGTTCACGAAGGACCCTGAAAACA
13	077933937	no	1203		ENSRNOSNP567188	T/A	CAAACAGTCAGCAAAACCACACAGAGCTGTCAAGGAAAAC[T/A]TCTATGTCCAATCATTGCCACCTGGGTGGCTCTGGCTTTA
13	083837734	yes	1215		rs13453302	G/A	ATTGACCTGATCTGAAATCCTGGGGAGCTGAGTTTCTAAA[G/A]GCCACACTCATTCCAATTCTATCTGGGGACTGCCAGTTTT
13	090733073	yes	1227		rs8161225	A/G	ACAAGGTATGGGCGATGGCTCCGTCCAGCTCTCATGTGAC[A/G]AAGACGATCCTTTTAGTAAGACTGAACAAGGCTTGTTAAC
13	094100642	no	1239		ENSRNOSNP584913	G/A	TCTAACCACTGTAGTCAGTGGAGGAAATGAACCTGTATAG[G/A]ACAGGCTCCTGCATCAGCTGTTTGAATAGCAGTGGCCACA
13	095095370	yes	99	gko-89m6_fp2_b1_102	ENSRNOSNP2798959	C/T	GATAAGTCGTTAACAAGGTAAACATATTGGAAAAATTAGA[C/T]GTTTTAATGGTCTTTACCATCAGTATATAAAATCTGGAAA
13	098331254	yes	100	gko-90g9_fp2_b1_594	ENSRNOSNP2798966	T/C	AGAAGCAGCGCGCCACGGGAAAGCCCCAGAGCCTGGTCTG[T/C]AGGGTGAGTGGTGGATTAGCCCAGCGACAACTCAGACAGC
14	001613874	yes	1251		rs8171023	A/G	GCCACCCGCTCACCTGCTTCTGCCAAAACTGCATACAAGT[A/G]CATCAGATAGCCATTTGTGATCTCAGTGTGGATGATCATG
14	004739911	yes	101	gko-14n15_rp2_b1_193	ENSRNOSNP671419	T/C	TAACACAGTTGAAGCATTGCTCAGATCAGATAAAACCCGC[T/C]GACTGGATTTGAAGCCCCGGAAGTCCTGAAGTTCCCGAGT
14	006637297	yes	102	Cpn_14006637297	rs8156073	A/G	TGTACAGAATTCTGCTATGTGCAACACATGGAAAGGACTC[A/G]GGGATGGTGCTTGCACTGCACATAAATAATCTGGAAAAAA
14	009169940	yes	1263		ENSRNOSNP724607	G/A	GATGCTCAATAGGTAACATGCCTGCCCAATGAGGATGAAG[G/A]TTTGAATTCAGATCCCTAGCTCTGTGTAAACACAGGGCGG
14	012091865	yes	103	gnl|ti|896820323_19866867304800_293	ENSRNOSNP604672	G/A	CTGTGAGCCTTTGCGTTCCCGCCCCTTCCTGCTCTTTCTC[G/A]GTTGTGTGAAGTGTTCTCGAAGTTTCACGCTTTGCCTTGA
14	013776720	yes	104	SHRSPa21d10_r1_1010	ENSRNOSNP606991	G/A	AACCGAGAACAGAGTGTGTGTCTATTCCTCTCCTGTCCTC[G/A]GAGAATAGAGCAGACATTTAGTGAGGCATGGGACACAGGC
14	017032077	yes	1275		rs8159779	T/C	GCCTCAGCATCTCACACCCCAATCCCTCAGGCTCTGCTTC[T/C]TGGATGCCCAACTCTCAACAGGGCTGCCAACCACTAAGAC
14	019864570	yes	387	J668454	ENSRNOSNP615565	G/T	TAGTGCTAGCTTTATGAATTTATGAATTTATGAATTTGTA[G/T]GATGCACAGATTAGGGAAGGATGAAATTTTGCTCCTTGTT
14	023845494	yes	1287		ENSRNOSNP2731992	G/A	GTGGGAAAGGCTGTACTATCTTATGTAGTGAATGTAAAAC[G/A]CAAAAGGATATTGACTGCATTGAAATAAACAATATATTAG
14	027234971	yes	105	gnl|ti|896496907_19866868291408_280	ENSRNOSNP628127	C/T	TATCTTAATCAAGAGTTTTCACCTGAATCTATCAATTCTA[C/T]GATAGCAACAAGTATAGTGTTTCTCTGTTAATAGATCAAA
14	029803161	yes	1204		ENSRNOSNP632990	C/T	TAATCAGAATTGATTATCAGTACATTACTCAGTCTTCCAT[C/T]ACTATAGCAAATATGGATAATTAATTTGTCCATTGAAAAA
14	032910451	yes	106	SHRSPc56f04_r1_762	ENSRNOSNP2722599	A/G	CCAAGGAATTGGCTTCAACGCTCAGGCCTGTTCGGCCCAC[A/G]AAAAACTTTACTGTTGTTGATTTTTTTTAATGTTAAGACA
14	036607884	yes	1216		rs8161381	C/A	CTTTTCAAGTATAAGTGATTGATGGCCTGAGGTGTTCGGA[C/A]ACATACAGCCATATACTTGACTGTGAGTTACAAAGGTTAA
14	039706672	yes	107	rat105_030_n10.p1ca_387	rs13457393	A/G	TTCTTGCAATTTTGTACAGTATTTGAGTATAGTGCAAATC[A/G]GGTCTGTTCACAAAATCAATAAAAGGGGCATCTTCTGGAA
14	043256177	yes	1228		ENSRNOSNP654848	T/C	ATTAGATATGCATGGACATACGCAATGGAGGAAAACCCTT[T/C]CCCTGTATTACATAAAAGTCACCAAACACAGATAAGGTCA
14	047376732	yes	1240		ENSRNOSNP2783157	A/G	TTGCTGTCATTGTGGAGAGGGAAATTCCAACTCCACACTA[A/G]TTTTGTAAAGCAATACCTATTTAAAAAACAGTCCCCTCAG
14	050613160	yes	388	J340422	ENSRNOSNP2700327	A/G	AAGCAGAAATACTGTAATATTCAGGGATTATGCTAGTTTA[A/G]AAAAGTAGCATCATGATCTATGATTTCACAAGCCCTGCGT
14	053606421	yes	108	gnl|ti|896810376_19866866979396_282	ENSRNOSNP684193	A/G	CAGGAGGAATGAGACAGGAGGCAAACAAGAAAGCAGAATT[A/G]GGAGAGGGGCATCTTGTGAAAGAGGTATCTTTGGGTGACA
14	056621155	yes	1252		ENSRNOSNP688796	T/C	TAGAATTGAAGATGGGAGTTAGGGCTGCAGACCCACAGTG[T/C]GGGAAAGCTCTAGAACTAACCAAGACATAGAAATAATTTC
14	059051496	yes	109	gko-33n9_rp2_b1_177	ENSRNOSNP2799525	T/C	TTGTATTAATGCATACAATATAACTTTATCAAATTCATTC[T/C]ACTTCCTTCTTTTCAGCCCATTAATGGAAAGACACAGTCT
14	062880129	yes	1264		rs8155825	T/C	GTATGAAAAAATAAAATTTACCATTTATTTCTTTGATACA[T/C]AGACAATTCAGTGTGACCCACACCATCTTAGTCCACCCAC
14	068104980	yes	111	gko-30m20_fp2_b1_22	ENSRNOSNP704911	C/T	TGAGATCCCCAAGGCTTTGTCCTCATTCATTTTAGCAAGA[C/T]ATTTCTAAACATTTAATTTGAGGCAGGCACTCTGCAGATG
14	074692011	yes	1288		ENSRNOSNP710698	G/A	AGTGGGTTGAGTAAAAATTAGAAAAGTTGGAATTCTAGGG[G/A]TGGTGTGAGGACATTTTTCTGGCCTGAATCTTACTCTTCT
14	077659592	yes	112	DS-g-a-06e04_f1_193	ENSRNOSNP2648366	C/T	GGTGTATATATGGTTCTGTTGGCTTGCTGCTTTCATTTTA[C/T]ACCGTTCTGAGTCTCTTTCCAAGATATTCATTAACTGTAC
14	079624545	yes	113	rat110_020_h10.p1ca_530	rs8161091	C/T	AGGAGCAAGTCACCAAGGCCGAAGCCGAACTGGGGACCTT[C/T]CCCCGAGCCTTTCGGAGGCTGCTGCATACCATCAGCGTTC
14	081163941	no	1289		ENSRNOSNP719512	T/C	TGTTGGGGGAGCTTGGGACTCAGTTACTTGGGGTTCACCA[T/C]CATCTATGCAGTTGAAGATGCACAGCTGGCTTTCCTGAAA
14	088706702	no	1301		ENSRNOSNP722887	C/T	GGAGTTAGGGGGACAATAAGGGAAGGTCACTACAGGAAAG[C/T]GCAGGAGGCTACACCATAGTTAGAGCAGTTCCAAATGATG
14	097125179	yes	1313		ENSRNOSNP727490	A/G	ACAATAAACCTCAAGTAAATTAAATGTAGCAATGTATAGT[A/G]ATGTACGGTTGACCTTATAGAAAGAGTTTAAATTTTAAAG
14	099272073	yes	114	WKYc83d03_r1_560	ENSRNOSNP2697328	T/C	ACTACTCTCCATAAGTGATATCGTTCTCTTCAGCCAAACC[T/C]TCTCTTCTAAAGGTCTTATCTCCCCAAATCAATGAGGCAC
14	101857003	yes	115	gnl|ti|896541660_19866867286917_124	ENSRNOSNP2799858	C/T	TTTAAGCTCATTACTTTAAACCTACATTGGTTTTAAACAC[C/T]TTTTCAACTTTAAAAAATACACTTACACACTCCCCTGCTT
14	104633863	yes	1325		rs8158940	T/A	AATTTGAAAATTTGATTATGCTAAACCAATACAAGCTTAT[T/A]TAAGTGTTTCAGTTATTTTCTAATTTCAAGCACAAACAAG
14	108229489	yes	389	J880401	ENSRNOSNP597108	A/G	CTATTAACAAACAGATGAAGTAAAGGAAAATATCTACTTC[A/G]GTAACTGTTGGTTCAAGAGTTAACAGAATGCTATATATCC
14	111988544	yes	1337		ENSRNOSNP602802	G/A	CTCTGCAGTTACTATGCAGAGAGTTAAGATGAGTATGAAT[G/A]CCCTAGTTTCAGGCCTCAGGAAAGAGTTTGCTGTGCTCTT
15	001718639	no	1349		ENSRNOSNP2737885	T/A	GTATCCTAACTGCCACACGATTCTCATCAATCCTATTTAA[T/A]TGTTTGCATGGATGTATGGATCAGCAGATAGGTAATAAGT
15	010627062	no	1361		ENSRNOSNP740745	C/A	GGAACAGAAACCTTGAATGCGAATGTACCTTGTTTCAAGG[C/A]CCTGGCTCTCCATTACTTGGCTTCACCTTGGACTCACCTG
15	013633171	yes	116	gko-6b5_rp2_b1_51	ENSRNOSNP2800032	T/C	TTAATTGTGTGTATATGTGAGGTGGGATGCACAAGAGTTT[T/C]AGAGAGGCCAGGGGTAGGCACTAGATCTCCCAGAGCTGGC
15	016696030	yes	1373		ENSRNOSNP749686	A/G	GCTCTGTCAGTCTGAACGATGTGCTTAGAATTTCTGAGAA[A/G]ACTCGGAGCCTGGTTATTTGTACAACATAAAGAAAATTAT
15	019067906	yes	117	rdahl-7l12_rp2_b1_221	ENSRNOSNP753158	A/G	TCGCTCAAGAACCTTCATCAACTCTATGTTCCCTGGCCAT[A/G]GAAAAGAAAATGACGGTTATAATGTTGTCCTATCAGACAG
15	022822009	no	1290		rs13455041	A/C	AACATGAACCTCTACTCTGTGGGAAGCACTAGAAACACAA[A/C]ACCAAAGAGAGAAGTCTGTATTCTGCCTTTCGGCCTCTGC
15	024278467	yes	118	gko-9i16_fp2_b1_53	ENSRNOSNP2800116	A/G	ATCCGTGACGCGGCCTTGGAGAGGGTCTGCTGATAGTGAT[A/G]ACTGAGCCAAAAAGAAAGAGTAGTGTAGAGTGGACAAGGT
15	027359058	no	15	gko-94j3_fp2_b1_221	ENSRNOSNP2800139	T/C	CTCTCCCTTGCCTTCTTGCCCCATTCTTTCCCTGATTAGT[T/C]TGTATGAGGACAGTCCCGAGGTCTCATTACCAAAGCCTCT
15	032631605	no	16	rat104_027_l08.q1ca_357	ENSRNOSNP763845	T/C	TCCAGTTGTTTCCAACCAGTAGCAGAAGAGGGAGCCTAAT[T/C]ACATAGCTCAGGCTAGAAGGTGGCTGTGTCCATAATCGGG
15	037823346	yes	119	gko-85b11_fp2_b1_478	ENSRNOSNP765333	C/T	CCCTAGAGTGCTGGCAAAGGTTCCTGCTGCGCCTTTACTC[C/T]TCACCCTTCCACCTGAAGCCACGGTGGCCTGGAAATAGCT
15	043492038	no	1302		ENSRNOSNP2738128	T/C	CTGTCCCGCTAGAGAGTGCACAAGGAGTTGGTGTGCTGAC[T/C]TGTAGGAGAGAGGTCAGAGAAGGTCCATTCAGAGTCAATG
15	045542631	yes	120	gnl|ti|842491068_50710873_313	rs8163696	T/C	CCGAAAGGGAGTATCTACTAACCTCATTGGGTTTTGCCTT[T/C]AGGGTGTCCAGTACAAACTTGTAGATCTGAGGCTCAGGCT
15	051117386	yes	1314		ENSRNOSNP2743099	G/A	AGGTTGTAAAAATCAATGGTAATATATATAAATTGCTACT[G/A]GTTATCACTAGAGGAGCCTTTACATTTGCTTGACATAAAC
15	053033470	yes	121	gko-114h20_fp2_b1_183	ENSRNOSNP2690953	T/C	GAGCAGATGAAGGTGACACAGTCACCACCAGAGGCAAGCA[T/C]AGGCCTGGGCTCACCCGGGGGAGAGAAAGCAGCACTCCCA
15	055985058	yes	122	SHRSPc31g04_r1_824	ENSRNOSNP2655608	T/C	TTATGTTGACAAAGGTCACTGTCCTGTATGCTCTTAATTA[T/C]GACATGTCTGATTTATGATATGTAAACCAGATTTGTTAGT
15	061515939	no	1326		rs8170699	A/G	ACTTATTTTCCAACTTGAAAAGAATCAAGGACTGATATAT[A/G]TTCCTCAGGCACATAAGAAATGACTTATTAAAAAGTGAAA
15	064826600	yes	123	rdahl-73j3_fp2_b1_88	ENSRNOSNP2694512	C/T	AGACAATGAATGTGACCTTCACTAATCTCATGTATGTACA[C/T]AGGAATGTTCTACTTCCCTTTCAAGAGTCTATCCCATAAC
15	072019331	yes	124	gko-117h4_fp2_b1_495	ENSRNOSNP791502	T/C	TATTGTAGGAGAGCAAAAAATTGAATAGTGTATGAAACTA[T/C]GTGAATATATTCTGAAAAATGTAAATTCCATCTAAATATG
15	074176447	yes	125	gko-39b5_fp2_b1_595	ENSRNOSNP793626	G/A	AACAGCTACAGTTATAATAACATAATCTTCCATTTTATAC[G/A]GAAACCCAAAAGCCCATAAAGAGCTAAAATTAGTCAAGAA
15	077545391	no	1338		ENSRNOSNP2753115	T/A	GGGAGGAAGCAATGAAGGGAGGATATATCTTGTTAGGTGT[T/A]TTAGTGGCATTTATGTGTGCAGTCATAACTATCTAACAGC
15	079967694	yes	1350		ENSRNOSNP2663798	T/C	GTAAGTGTTAATGCATTCTTATAGTCACCAGAATAACTGT[T/C]CACATCTTAGGCAAGCTTACTATTTTGACCTGCACATATG
15	082591135	yes	126	rdahl-22k21_fp2_b1_745	ENSRNOSNP2704347	C/T	ACAGAAAGCTATAGTTTTTCAAGTCATTCCCAAACCCACC[C/T]AAATTTAATAAAACCTTCCTCCTGTTTTCACTCTTTCGTG
15	085627752	no	1362		ENSRNOSNP811620	G/A	TACAGCTTCCCAAAAGCCTTTGAGAATCTACTATGCACTA[G/A]CCATTAGGTTAAATCCTGAAAACTAAACAAACAAACAAAA
15	091134944	yes	127	rdahl-22l18_fp2_b1_342	ENSRNOSNP2744363	C/T	AATGCTACGTAATTTCAATCTGATAAATACTAGACATCCT[C/T]TTGTCAATGATTAACAATCAGTTTTATGCTGAAACGAATT
15	094355935	yes	1374		ENSRNOSNP822383	G/C	AAAGTGATCTGAAAAGCAGGATTTGGAGCCTAGAATGCAG[G/C]TCAGTTTGTAGAGTGTTTGTCTGAACTCATGAGGCACTGG
15	096241628	yes	128	gnl|ti|896926491_19866868247776_332	ENSRNOSNP2800555	C/T	AGACAAAGTAAACCAAAACAAAACAAAAACCCTTTCCCTT[C/T]GGAAGATTACAATCTGAATCAGGAAGACAAAAGATACAAA
15	099334907	yes	129	WKY-G-j-46f07_f1_976	ENSRNOSNP830896	T/C	TTGATTTTTCCCTATACCTTATTCAAAAGACTAGGGTTGA[T/C]AAGAAGGCTTAATGGCAGATGCCAGCTGGTCACTACAGCA
15	101925111	yes	1291		ENSRNOSNP735010	A/G	GGACACAGACAAAGAGCTTTGGTGAATATTTGCATATTAA[A/G]AAGCTCAGGGTGTGCCTGGCCTTGAAGAGACTTGAGTCAT
15	105596780	yes	130	Cpn_15105596780	rs8157955	A/G	TAACTGTCTCCTCAGCCAATCAGATGTTAAAGACCATGGG[A/G]GTCCTCTTGTTTAATTTGTCCTCGTGTATCTATTAAACCT
15	108744933	yes	1303				ACTTGTTTATATGGGTCACCCATAATATAGCAGCGTCTGC[T/C]GATTCTGTAGGGAACTGAATATTGTGGGTGAGATGCTTTG
16	003416660	yes	1315		ENSRNOSNP2800685	A/G	TCCCATAGCCCAGCTGACTTTAAGAAATAGCACTGTCCTC[A/G]GTGGACCTGGCCAACGAATGCAAGTCCTGAAAAGTAACCA
16	005374192	yes	131	DahlSa02a08_r1_355	ENSRNOSNP908192	A/G	TGATGGGGAGCAAGCGGCTTCAGTGGAAGATCCACATGCC[A/G]GCTGCCCTTGTGGCCAACTTGTGCGACGACAAATACAACT
16	008574657	yes	1327		ENSRNOSNP931231	T/G	GCTGAGCCAGATGGCTGATGGGAAAATTGACAGGTGGCTG[T/G]ATCCTGAGGGGTGCGGCCTAATTAATCAATGTATCAATCC
16	013533715	yes	1339		ENSRNOSNP838625	G/A	ATTCAATGGGATTTGAAAACATTAAACAAAACTTGTATTG[G/A]TATGAAGCTCTAGAGTCCTGCCTACTGGACATATACGCAT
16	015624951	yes	390	rdahl-15l16_fp2_b1_187	ENSRNOSNP841608	A/G	CGTTTTGGTGATATTTCTAAGGGATTCTCCCACCTCTGTA[A/G]GAAGCAGTGAATTATCAAAGAATCAGAGAGAGCCTGAAAT
16	019189599	yes	1351		rs8163216	T/G	ACCAGCAGTTACTTCTGAGCCCACCAGAGACTGTTCCCAT[T/G]TGGATCAGCCACCAGCAAGGGCTGTCCCGGTTTTCTACTG
16	022330845	no	391	Cpn_16022330845	ENSRNOSNP854953	A/G	AGATGGGGATTTTCTGTCCCCTCGCAATACTGTTCATGCC[A/G]TCGATGGCAGAAATGCCCGTCTGAATCATCTCTTCTGGGT
16	024757742	yes	1363		ENSRNOSNP858540	C/T	ATACAAGTTTGATTGGATTCTCACACAGAGATGTAGGTGA[C/T]GTCTGGGACATTTTCAAAAGCTAATATACGTTTAGCTGGG
16	028073717	yes	132	gnl|ti|896505554_19866866875850_333	ENSRNOSNP2800917	C/T	AATGAATAAAAGGAACAAGAAAAACCTTTAAAAAGAAAGA[C/T]ATTGTTTTAGATGGATGGTACTGCAGAGATTTTAAAAATA
16	031874440	yes	133	WKYOa02e10_r1_523	ENSRNOSNP2679562	C/T	TCCCACTTGTGTTTTGGGGGTTGAAGATAATGGAAGCCTA[C/T]GTGCTGAGCTCATCAGGCTGTAGGCTCCGGCAGGAAGTAG
16	037076034	yes	392	J560799	ENSRNOSNP2800954	C/T	ATGTTGGTAATACCTAGAGATTTTTAGCTGTCAAATTTTA[C/T]ATGTGTAAACATCTCTATTTAAGGATAAATTTGGCTCTCA
16	039671284	no	1292		rs8168264	G/A	CTCAATAAATTTTATTGGGAATGCACTTACACTGAAGGAG[G/A]ATTTCACAATGGTCAAATCAGTGCACAATACTACCTAGGT
16	045498747	yes	1304		ENSRNOSNP2778911	T/G	CAGAAAAACTAAGCAAAATAGCATGGTATTTAACTTCTAT[T/G]TTATATCTAAATCTTAATCAGTATGGTTTCACACATAGCA
16	054664607	no	1316		ENSRNOSNP2801061	G/C	CATCAATGGTCTCAAAGTCTTCAACGGTAATGACACTCTG[G/C]GAGATTCTTGTGGTGTGTCCCAGTCCTCTGTGAATCAGTC
16	059287995	yes	1328		ENSRNOSNP2781185	T/A	CAGGATGTTGTGGACCATTAGCACCCCGTGCTGTCAGCCA[T/A]GTTCGCAAAAGTCATGGAATACAAGATGGACAGATGCTAT
16	065015297	yes	1340		ENSRNOSNP2732371	C/T	GGCATCCTGAAGGCTCAGGCTGACCTCACTTGTGGTTCAA[C/T]GCAGTGGGCATAGACTGAAGGACAATACGCATGTCAGCGG
16	070908169	yes	1352		ENSRNOSNP2752095	A/G	GCAGGAACCATTTAAGTATACTAAGTAAGCCTTCCATGCC[A/G]GCTGAATCCAGTCTTCCCAGGTGTTACCCTCCACAGTTGC
16	073031634	yes	134	Cpn_16073031634	rs8147747	C/T	CCCTCACCCCAAGCCACGCTCCCTCCCCAGTCCACCCCAG[C/T]GTCACTTAAAAACAGACTGGAAGGTGGGACACTCGTGGTT
16	076841235	no	1364		ENSRNOSNP2685762	T/C	AAGAAGACATCTGTAGACCCACTGAACTTCCATACTGAAT[T/C]TGTCTGTGGACCAAAAATTGATCAAAAATTTTAACATTCT
16	079975736	no	18	J587118	ENSRNOSNP2801248	G/A	CACTTGGACCTAGGTGATGGTGCTTTTGGGGGAACTTGGG[G/A]AATGTTTCGGAGATGGGTCCCAAGCATGGGTGCTCATGAG
16	087513598	no	1293		ENSRNOSNP933164	T/A	TGGGTTTCAAAACAAAAAGTCCTGAAATTGGGTGGAAAGA[T/A]AGTTGCTGATGGAGGTGATAGGAAGCTTGGGTTCATTTGG
17	001996364	no	1305		ENSRNOSNP947838	A/T	ATGTGATTTCTGATAGCCAAGATATGAGAAATAAATGTTG[A/T]CACAGTTATAAAATAGTTTGGGAGGTGGGGTGGGGTGAAA
17	003823042	no	1317		rs8162243	C/T	TTAGCCTTTAAAGCAGGAACATGAATCCATTCTGCAAAAG[C/T]GACTTCCAAATGCTAGAAAATATAGCTCTCCCTAGACTAG
17	011830347	yes	1329		ENSRNOSNP2691142	T/C	GCTGGGGACTCAACACTTGGTTGGTAATTTGCAGATGCCA[T/C]GAATCCGCCTGGCTTCCCTCACTCCACTGCGTCATGGAAT
17	014482237	yes	135	gko-27d6_rp2_b1_445	ENSRNOSNP2801414	C/T	CAAGCCATGACTTCATCTCCCTGAAGGAAGGTCGACGAAA[C/T]GCTTCCATGCCGGGAGTGGGTTCAGTCCAAGATGCTGTGT
17	018522152	yes	1341		ENSRNOSNP2671077	A/G	GGGTTTGAGTGAGATGATCAGGCTGGGATTCCTAGACAAA[A/G]GGTGGGGGTGGGGCTGGGGTTGTAATCTGGCCTGATCATG
17	020786675	yes	136	WKYc21a04_s1_635	ENSRNOSNP949169	C/T	GAAGAGAGGAGACTAAGGTGAGGCTCCTGGGTAGGACATG[C/T]ATTTAGGGAAATCTCAGGACTGTAGTCTTCCAGCTGGTAG
17	024434479	yes	1353		ENSRNOSNP2677713	T/C	AGACATTCTTTATGGATAATGTGTTACCATTGGACTTTGG[T/C]CATCCTGATGGGGGTGAAAGGTATCAATTTGACAGGAGAG
17	027691335	yes	137	Cpn_17027691335	rs8167628	C/T	TCCTGGCTCCATTATATAATTTAAACTGATCCAACAGCAA[C/T]ACTCTGCCACCTTAAGTCCCCAGCCCAAACCCAGGCAGCA
17	029714977	yes	1365		ENSRNOSNP961913	A/G	GGCACTCCCATTTCTTTGCATCCCAGACACAGATGAGCCC[A/G]TCTTCTGCTCCACTGATTAAGTGCCGGCTGCCATAGAATT
17	032657905	yes	138	rdahl-100h14_rp2_b1_168	ENSRNOSNP965810	T/C	GTAAGTATTCTATGCGGCTATTCTGCGTCCACATTCAAAT[T/C]GCCATCAGGGCCCTGTAAGGATGTGCAGGATTGCACGCAC
17	035180554	yes	393	SHRSPd03d01_s1_155	ENSRNOSNP2777682	T/A	AGCACCATAAACCACATGCAGATATGCAAATGAGGTGCTC[T/A]GGCTACCCACAGGATTTGGTCAACTGAAAACCTCAGATGT
17	038175280	yes	139	WKYOa47g05_s1_595	ENSRNOSNP2754320	T/C	AATAATATGGTAGAGCCTAAATCATCATGGAGTTTATCTC[T/C]CACACTTTGTCATATATGAGTCTGACCAGAGCTCCCCAGT
17	041805286	yes	1294		ENSRNOSNP2774567	G/A	TACCTCCACAACTGCCATGACTACATGCACCTAAGGCAGG[G/A]CTCTACACAGCTAGGGGGGAGCAGAAGGCAGGGAATGGCT
17	044747291	yes	140	WKY-G-f-09f05_f1_915	ENSRNOSNP2754381	T/C	ACTATTGAGACAGAAGCCCAGGTAAGGTCATATATTTTAG[T/C]GCCTAGTCATATTCAACAATTTCCTAAAGTGACACCTCCA
17	047748626	yes	1306		ENSRNOSNP2734049	T/G	GAGAGTGACTGGTGACAGTGGATTGCAGAGAGCAGGCTTG[T/G]GAAGATAAAAAGTATGGATGTCAAACAAGGTGTGGGTAGA
17	050199152	yes	394	J338859	ENSRNOSNP985056	C/T	ACCAGCCCCATAGTCTAGGTTTTTTGAAGAATGGGTCTCA[C/T]CCTGAGTGGTGCTTCATTCCCAACCAGCATGGTTGCCTTC
17	054078191	yes	1318		ENSRNOSNP990599	C/G	CCTCATCTATGTGGCTAAAATACTAGTCTCTTGAAAATAA[C/G]AAAGGGATTGAGCTCACTAGAAAGAGAGTGTTTGTTTTGT
17	060427997	yes	1330		ENSRNOSNP996636	T/C	CTTGAGGGTCATAGAATTTCAAGGAAGTTTAAAACAACAA[T/C]GAAAACAAACCACGAACATCTCAAATCTGGAACCTAAAAG
17	063788042	yes	396	J526990	ENSRNOSNP1000379	A/G	AATTTAATTTTGACTAAGGTTTCGAGAACACAGGACAGTG[A/G]AAGGCTTTCATTTCAATACAGTGCAGTGACAGCTAGAGAT
17	066871781	yes	1342		ENSRNOSNP1004233	T/C	CAGAGTGGGCAAAGGCATGCTTGATATGCAAATAAAACTT[T/C]ATTTACAAGCCAGGTGTGGTACCCTCACCGTTAATCTCAG
17	069382663	yes	141	WKYc20e09_s1_407	ENSRNOSNP1009965	A/G	AGAATGCAAATGTTGTGGTGAGGTTGCTCATCCGGAGACC[A/G]GAGTGCTTTGGCCCTGCCTTGAGAGGAGAAGGTGGTAATG
17	072714014	no	397	gnl|ti|896533487_19866867356509_273	ENSRNOSNP1013457	T/C	TCTCATAAAAACAATCATGATATGGGTCATCAAGGGGTTT[T/C]GTTGGTGTTCCCGTGAGGGTCTCATCTCTTGATAAGGAAT
17	077359812	yes	1366		ENSRNOSNP1019554	T/C	TAAGAGCTCACCTGGTTGCAGGTGGGTTTGTATTTCAACC[T/C]TGGTTTGTTCAGAATCAGTTCCAGCTGTTTGTGGTTGAAA
17	082366276	yes	142	WKYc46d04_r1_621	ENSRNOSNP1021519	T/C	TAATATTCTAGCTATCTCCTGTTTGAGGTCCAAGGGTGGT[T/C]ATTCAAGAGAAGAGCAGCTATGAGCTATTTGTGGATCCTC
17	084939422	yes	143	Cpn_17084939422	rs8167434	A/G	AACAGAGTCTCCTGGAAGGGTAGCAACTCCAGTCCCTCAC[A/G]GGCACCTGCTCTGCTGCCCACCCTAGAGCCAGCGTCCTGT
17	087277918	yes	144	Cpn_17087277918	rs8160953	T/C	AGCATTTGATCTCCCCACATTTACACAACCGAGATGCCCC[T/C]GCAATGGGCATCCCCTGGGATCCTCGATTCACTGACGTTA
17	089031060	no	1295		ENSRNOSNP1030971	G/A	CTTTTTATAACTGTTATTTGCTGCAAGAGAGGAAGCCATT[G/A]TGCAGATGCCCGTGGTCTTTGCTAAACTGCCCATGGTTAA
17	090937924	yes	145	WKYOa64g08_s1_292	ENSRNOSNP1033671	T/C	AAAAAAAAACATCAAGTGAACTTGCAAAATAAATAAGGAG[T/C]AAAAAGAAAGCTGCAAATTAAAAACATAAGTGATATGAGA
17	092832542	yes	146	rdahl-65n17_rp2_b1_266	ENSRNOSNP2754630	T/C	ACAAGCCAGTGCTCTAACAATCCAAGACAATGAGGATGTG[T/C]ACAGGCTAAGAAATGTTGTTAAGAAAAACAATTCGTAAAC
17	095848964	yes	1307		ENSRNOSNP2780700	C/T	GGTTCTAGGTTAGAAAAGATGTCTGGGCAAGGATTTTAAT[C/T]TTGAAACCATTGAAGCAGTAAGAAGACTGCCTTCTCTGTG
18	002230191	no	1319		rs13449181	G/A	GTTGGAATAAATTTAAGTCTTGTTTATGGATAAAGTTTCT[G/A]TATGGAAAAATAATTCTTGCTTATTAGCTTTTGTTTAAGA
18	003523854	no	398	J558774	ENSRNOSNP2802200	G/A	GCTAGGCTCCTGAGTGGGCTTCTGAGGATTTAAATCCAGA[G/A]CTCCAAATCCCAGTCCCATGCCTCTGAATCCTTCCTACTG
18	005871283	no	399	rat101_031_b14.p1ca_428	rs13447794	T/C	GACACAGCAACTTACCTTCGGGCCAGAGATTTTCAAAGTC[T/C]GCTTAAACAGATGTGCTTAGAAATCTCTCAGTGCACATCT
18	009908642	yes	1331		ENSRNOSNP2767013	C/T	AGATCCTCTTGTCATTTTTCCTCTCAAAGTGTTACTCTTA[C/T]ATTCACTGATAGATGCAGTTGACCAAAGCACTAAGAAGCA
18	012031594	no	1343		ENSRNOSNP1045219	A/G	CCAAAAACACTTGTAGTAAATTTTAGGGGGAGGGGCTGAT[A/G]TTAAAATCTGGTTCCTAGTTCTTTCTCTGATTCCTTCAAC
18	015480840	no	401	J484571	ENSRNOSNP1050304	A/G	TAAATCTGTGGGGAACATTTCAGTTTCAAGAATGGTTGTA[A/G]TTAGCTTTTTTACAAACTGACAAACATAGGTTAAGAATAT
18	017570230	yes	147	WKYc16c08_s1_647	ENSRNOSNP1052877	A/G	TGCAACTACATCACACTGAGGTTCCTCACAGCCCTCACCT[A/G]GCTGCTGAGTCCTCGGTTATTGCTAGCTGCCTTCTGGGAG
18	021661309	no	1355		ENSRNOSNP1057845	C/T	CCACTAAAGTGACAGTGACAATTATCAGTGAATGTAAATT[C/T]ATAGTGTGTAAATTCTAAATTTACATTATCGTGCACTCAT
18	026310939	yes	1367		ENSRNOSNP2668259	A/G	CCGTGTAGCCCTCCCATGGCACAAACACTACAATGTGTAC[A/G]TATGTGATGGACAGGTGGAAGCAAGAGAGAAGCAGCACAT
18	032271147	no	1379		rs8169651	T/C	GACAGGAGAGCAGTGGGCGTGAATTCATGCAGACTCACTC[T/C]TGTTTGTGTGTTGTCTTATGTTTCACTCTGAAGTCATGTA
18	036823716	no	1296		ENSRNOSNP2694868	T/C	AAAGTCTAAGGCTTGGATGAGGGTTCTGAGGCAGTATAAA[T/C]GGTCAATGTTCAGTGAGTTTGGCACTCTTGTCTGATACTC
18	040879034	no	19	J688777	ENSRNOSNP2746190	C/T	TGTGCTTTTGAGATTAGAGGAAGCAGTTGCACTTCTAGAC[C/T]CAAAGCTAACTTTTCTGAAACAATCTCACTAGCAAGGAAA
18	048434791	yes	1320		ENSRNOSNP1073533	C/T	TGTCATCTTCTTTCCCATTAATAACAATTTTCCCTCTCAT[C/T]TTATACTAGCAATTTCTCTAAGTAAATTGTATTAGTTTCA
18	050929529	yes	148	gnl|ti|896690050_19866866867645_289	ENSRNOSNP1076360	A/G	GAGGAGCCAAAGGGACTTCCAAGATGTAGTCAAGGTGATT[A/G]ATCAGATACATTAATACAGACAATTTTTCTTGTATGACCT
18	053978385	no	1332		ENSRNOSNP1079448	T/A	AGAGGGCAGGGTATATTTGTCTTCTCTGGGGACTCAGCAA[T/A]CCCAGTATCCTCCAAGCAGTCCCAGAATACCTCTGCACAT
18	054453995	yes	149	SHRSPa39e07_r1_458	ENSRNOSNP1080260	G/A	ATATGAAAGAGCTGCGAAGGCTTATTCACTGCTCCGTGCC[G/A]GCTCGAACATGGCAGACGTGATGGATTGCTTAAAAGTGCA
18	061679610	yes	1344		ENSRNOSNP1084298	T/C	TTATAAGAGCATAATAATTGCTGAAGACGTTCAATATCTT[T/C]ATTTTAACAACTCGAATCACCTAGAGACATGTAGAGGGAA
18	064092507	yes	150	gko-80j24_rp2_b1_98	ENSRNOSNP2802679	C/T	CATCTTTTTTTTGAGATGGGATCTTTCACTGAACCTCAGC[C/T]AGAATGACTCACCCACAGGCCCTTCTGTCTCTGCTTTTCC
18	064691388	no	1356		rs8161767	C/T	TTATGTACACACATTATGCTAACCTGTCACAGACAGTAAA[C/T]GTCAGATTTATACACTGGACTCTGTGGAGCACCCTACACA
18	066472047	yes	151	gko-54h1_fp2_b1_226	ENSRNOSNP1090438	A/G	TGAGACAAATGGTATCTCTTAATGCTTCTTTGATGAACTC[A/G]GAGCCCAGCTGGGAGCTGTCCAGTGTCACAGGTAAAGGAC
18	069260244	no	402	J523560	ENSRNOSNP2802734	A/G	TTACATTGTGATATATCGTTTTTGTTTGTTTGTTTGCAAG[A/G]AAAGAACGCTATCTCTTTGATGTATAGTATGTTGCTAAGA
18	071728843	no	152	DS-g-a-45f04_f1_681	ENSRNOSNP1097342	A/G	AACAGTTGCTTACTGCCCTTTCTCTAAATCACGGGTTGTC[A/G]GTTTCCTGGAAATAATTAAAATGCTAAGAGATTCCATCCT
18	074157797	yes	153	Cpn_18074157797	rs8167879	T/C	TCTCCAGGAACAAAACTCGAATGGGATACAGGGTTGACCA[T/C]GTTCTCAGCTTCAGTCTCTCCATCAAGGCCTTCGATGAAA
18	074418865	no	1368		rs8143445	A/G	AAAGACGGGAAGATTGGGGCTGTCGTTGGTTGGTTGGTTC[A/G]GTCAGGCACCAAAACAAGAAACTCAATGAGAAATATTTGG
18	077502278	yes	1380		ENSRNOSNP2802790	C/T	CGTTACCAGTAGCTAATCTGAAAACGCACAATCCACAGAC[C/T]GCGTATAGAAACACCGTTTTTGGTAATTGTTTCCTTAGAT
18	082639735	yes	154	WKYc52c06_s1_259	ENSRNOSNP2656573	A/G	TGGTTGGAGAAGAAATGTGTGATCCTTCCACGAGCCGAGC[A/G]GGTATGCTTTCGCCTCAGAGTTAAGTTGATTTAAGCAAAT
18	085589351	yes	1297		ENSRNOSNP2650336	T/G	TGGTTTTTCTCTTTCTTTTGAAAATACTTCATCCTTTCTG[T/G]TTGTCCTAGTTCCATTTCTGATGCTGTGATATAATAGCTT
19	009495962	yes	1321		ENSRNOSNP1142513	T/G	AAAGTAGCCGTTGGCCAAAATTATCTTGGTTTCCCTTTCA[T/G]TCTGATGATTGGTGTTTATTGCTAAGGAAAAAGCCAAGGG
19	012471644	yes	155	WKYc14g02_s1_645	ENSRNOSNP1110974	T/C	AATGGCTTACGCCAGGCACCTCCTAGGCATCTCATACATA[T/C]GAAATGATCATTAAGTCCTGAATAAATGAACAAACGGAGG
19	018044986	yes	1345		ENSRNOSNP1121234	C/T	GCTGTGTTCAACCTTTGAGTAATCACTGTCTTAGCAACAA[C/T]AAAAGAGTATCTGCTCTCAAAGCTATTGTCCTGAAGCTTC
19	021095900	yes	404	SHRSPc33b05_r1_166	ENSRNOSNP1121914	A/G	TCTCTGTAAAGAAGGTTCCTTCTGTTAGCACATACATAAA[A/G]TCGACAAAGATACAGTGTCATCACCCAGACTGGTCAGAAT
19	022729938	no	405	gnl|ti|896932857_19866868188270_296	ENSRNOSNP2803050	T/C	TACATATCATTTTGTAAGGAAAAGAACAGGAACAAAAATT[T/C]TTGACCAGTTATGTCTATCTGAATGATGCGTTTTAGGATA
19	025795055	yes	156	Cpn_19025795055	rs8163892	A/G	CCAACCATACCCCTAGCAGCCCGGCAGCAACCAGATAGAT[A/G]TCCATCTACCCAAACTGGCTACACTGGGGCCCCCACCCCC
19	030040203	no	1357		rs8173311	C/T	GAACAGGACTTGCTATCAGAATAGAATAAAGCCAAGTGCA[C/T]TGTTATTCTGTAGACATTTCTTGTTTTAGACTTAAAGATA
19	033673339	yes	1369		ENSRNOSNP1131224	A/T	AAGAAAAACACTTTGAAATTTTAGCAACATTTATAAAAAT[A/T]ATAATGATCCAGGCACTACTAGACTCAAAGATAAAAATGT
19	038941406	yes	406	gnl|ti|896615379_19866867112398_294	ENSRNOSNP2803162	A/C	CAGCAATACCATGTGTCCTTTCCTGCTGTAAAATTGACAC[A/C]TGTGACTTCTCAATTAAGGATTTTGGTGGTTTGGTTTGGT
19	041190381	yes	1381		ENSRNOSNP1134063	A/C	TCTGCTTCCAAAACACAGATTTGGGTTTCTAGTACAGCTC[A/C]GTAGTAGAGCAAAAAACTTAACCAGGTTGAGGTCCTGGCA
19	045430433	yes	20	J679042	ENSRNOSNP2656382	G/C	ATTTTTCTCAGCACCACCTTGGAAGTTCTGTTCTCTCCCC[G/C]ACAGTGTGTAAAGCCGGAGGCCTGGAGAAGGAGCAGGATT
19	049524696	no	1298		ENSRNOSNP2645383	G/A	ATCGGGGGTTTCCCAGACAGTCCTTTTTCTTTTAATTCAG[G/A]GTGCATAAGATTTGTATCACACATGCTGAAAGACTGGGTG
19	052682098	no	407	WKY-G-j-23b05_f1_216	ENSRNOSNP2660156	G/A	GTGATGGCACTGCGGTGTCTGTGGAGCTATGCTGTCTCAC[G/A]GCACTAAAAGAACAGCGGCTCACGCATCCCAGCGCTGCGG
19	055415520	yes	1310		ENSRNOSNP2803309	A/T	TTCATTTGTGTGGCTCACTGGAGTATGACAGAGAGATGGA[A/T]GGGTTTTTGAAGGGTATCCCCTCCTCCTCCTCCTGCCTGT
20	001409180	yes	1322		ENSRNOSNP2724339	A/G	GTGATGATCATCTCAGAGCACTACACTGTATGTAGGAAAG[A/G]ACACACAGTAGTTCACATAATCTTTTAAACTAACATCCCC
20	004071738	yes	204	rat013_032_c12.p1ca_658	rs13448591	A/G	CTGTCCCTCCTGTCTTCTGCCTCTGAGTGTTCTTGCTCCC[A/G]GGTACATAAATCCTGGAACGCAGAGACAAAAGCTAGGAAT
20	008182794	yes	1334		ENSRNOSNP1530182	C/A	GTGGCAAGGTCCACAGTCCAGGTCTCTGTTTGGATGTCAC[C/A]CTGTCTGCTAAAGTTTGACTATGACAGCTTCTCTCTGAAA
20	010751145	yes	205	Cpn_20010751145	ENSRNOSNP1470284	T/C	GCCGCACAAACCATGAACTTCAATGATCAAGTGCTGCGTG[T/C]GTGCGTGAGTGCGTGCATGCGTGGGTGGGTGGGGCAACTA
20	014757476	yes	1346		ENSRNOSNP1475306	A/G	GCGAGGCCCCGAAGGACACCTCCGTGCTTCATTCACAGGA[A/G]GAACTTCAGAGGATACTCTCTGTCTAGATATCTCTTGTCC
20	017137501	yes	206	SHRSPa36b02_r1_807	ENSRNOSNP1479846	C/T	ATGTCAGACAAGGTAGCCCTGGATGCACCATACCAAGAGC[C/T]CTATGTTCAGAAATGTGTATTTTTGCAGCAAAACATGTTG
20	019701050	no	1358		ENSRNOSNP2735228	G/A	GCTTCCACATGCATGCAGATGTTCACCCATGCCCACATGT[G/A]CAACTCCACACATGCAAACACATGTACCGCACACACATAT
20	027717809	yes	1370		ENSRNOSNP2803595	A/G	GGGAAGACCTGAGGATGGATCAAGATGCTTCCTGTACGCC[A/G]AGTGTGGAAGTTCGCACTTGTAATCCCAGCATGCAACGGG
20	029751648	yes	207	rat102_030_o16.p1ca_264	rs13454528	A/G	GAAAGTCCACTTACAAAACAGGATCGGTCATCGGGGGGCC[A/G]ACGTTGGATTCCTCTGCTATTAGGTCGAACCGTGGTCCTT
20	032233820	yes	208	SHRSPc18c04_r1_600	ENSRNOSNP1490105	A/G	AGATACAAGAAACAGACCTAGTTGGAAGCAGTGGGTTCCT[A/G]GGGACAAGTCCTATGGGTAATGACTTTCCCCGAGCCCCTT
20	035422202	yes	1382		rs8160806	T/A	GTTCGGCTTCGTAGCATGTAATGTAGACCTAGCCCATCCA[T/A]TCATGTGCTCGGGAGAGTGTTCTTTATCCAATAAAGTTTT
20	040995478	yes	209	gnl|ti|896891593_19866868469253_302	ENSRNOSNP1506832	A/G	TTATTTTTAAAGTGCTGTTGACACTTATTAAGGAAAAGAC[A/G]GTGTGCTGCCAGAGAAATGGAGCCAGTTGTAGATGTTAAG
20	043297520	no	1299		rs8161176	T/G	CGGGGCCGACGTAGAGGAAGGAGCAGTTCTTCATGCCCTG[T/G]CTCTACTTGTAACTTTTATAATAAACGCTTTAAAAGCAAA
20	043807524	yes	210	SHRSPa69g10_r1_128	ENSRNOSNP1512675	C/T	GAGAGGCTAATGACTGACCTCACAGAACCTGTTTGCTGTC[C/T]GGAGAGGACAGCAGAATGCGCCCAAATGGTAAGGAGGAGT
20	049189263	no	1311		ENSRNOSNP2760489	T/C	CTCAGAACAAGTGAGGAGCTGGCCTCACTGTTACTGCTAC[T/C]GTTGACAAAGGTGTTAGGAAAGAAGTCATCGATCGTGCTC
20	051411129	yes	211	gnl|ti|896995583_19866867446482_267	ENSRNOSNP1521501	T/C	ATAGAATATGCTTTAAGGTATCTGTCGCCTGAAAGAAGAC[T/C]TCGCCCCGGTGAGATTACAAACGATCTAAAGGCGCCAGTG
20	054874641	yes	1323		rs8168162	A/G	TGGTAGCACATCAGCACTTATCCAAAGCTGAAAAGAGTCT[A/G]TGAATCTAGGTTTATGGCTGCCTTTTGTAACATTGTACAT
X	000492306	yes	1335		ENSRNOSNP2762223	C/T	ATGTTCTTGGGGCTTACTACTGTGATTAAACACCTGAACT[C/T]CTTGGAGACCATTGTGAACTCAACTTTGCAGACTGTGTGA
X	003531573	yes	355	WKY-G-i-24g03_r1_706	ENSRNOSNP2614285	G/A	TAAAAACAGTGGTTTTCTTTCCAGATTTCTTTCAAGGGGC[G/A]GGGGAGTGATTTATTGAGAAACAATGATGCACTAGTTCAT
X	006153902	yes	1347		ENSRNOSNP2741427	A/G	TCTTGAAAAATATGTAGATAGATTATAGAAATAGAAAAAG[A/G]AGAGAGAATGACAGGGAAAAAGTCTATTTCTATTGTAATT
X	008922540	yes	356	DS-g-a-37a11_f1_326	ENSRNOSNP2636245	C/T	GGCCATGAGAAATTGTTCAGGCGGTAAGAGTCTTGCCATA[C/T]AAATATGAAGACTTGAATTAGAATCCAAATAGCTATGTCA
X	011514689	yes	468	gnl|ti|896790284_19866867140167_293	ENSRNOSNP2581284	A/C	AAATGATGTAGCTAAATATGCTGGCATAAAAGTTGGAAAT[A/C]TGTTATATAGATAGCACTGTATGTTACATTCTACCAACAT
X	013325440	yes	469	rdahl-80h16_rp2_b1_219	ENSRNOSNP2708377	G/A	CTGTGGAAATTCGCACAGCTTTGAACTCTTCAGTCGTTGG[G/A]AGAGGAACATAGTCTTGAACCACAGCATTTTCTGGCAGAA
X	015976128	yes	357	rdahl-4a9_fp2_b1_23	ENSRNOSNP2600461	A/G	TAATTTGGATGTACAATGCTCCTTACAAACTCAAGTGTTC[A/G]AATATATGGCCCTCAGCAAGTGGCACTGTAGGAAAGCTGT
X	019370278	yes	470	gnl|ti|896817369_19866855412222_243	ENSRNOSNP2603306	A/G	GTCGCTAGGGATGAGAGGAGAGAAGAAAGTGGGGGATGGG[A/G]CAAGGAATAATTCTAATATATCACATGCATTCATGAAACT
X	022264334	no	1371		rs8157581	T/C	GGAAATAAAAATACTTTATATTCATGCTTCAAGATATCCC[T/C]CCACAGATTTGATTTTATATATCTAATTACAAGCATTTAT
X	024382167	no	472	gko-50k12_fp2_b1_479	ENSRNOSNP2803942	A/C	ATCATCATTCCAACGCCCTAACACCTAGCTTGGGAGTTCC[A/C]CCTTCTAAATGAACATGCCCAATCATTTTAATGATGATCT
X	026606667	yes	473	Cpn_21026606667	rs8162172	T/C	TTGGGGAGGGCATGCCGCACTTGCAGTAAATCCCAGACCA[T/C]GCTGCCTGTTTACCTTCTGAGGCCCCACACAGAGCAGCTT
X	029129095	yes	358	gko-20p8_fp2_b1_330	ENSRNOSNP2803963	A/G	TGGGTATGGGGGCATGGGAGACACAGAAGGACAGAAAAAC[A/G]GAACAGCAGCCTAAGGTTCCTGTGTAATGTCAGTTCTTAA
X	032309204	yes	1383		ENSRNOSNP2731745	A/C	ATAAAATGTTTTTGACTTAGTTTTGCTGTGAAATTATACT[A/C]TTTTGAGTTTCCCATTTTAAATCAAGAAGTGATTCTGTAT
X	035698931	yes	359	WKY-G-j-36g07_r1_138	ENSRNOSNP2707151	T/C	TCCACAATGGAACATACACACTGTGGGTCTCAGCATAAGA[T/C]GTGGGTGGGGCCTGGCCAGATAGCTGGAAGAAACAATACT
X	037889392	yes	1300		ENSRNOSNP2614897	T/C	GGGCTCTTCTTACTGATTTATTCAATTAAAAGAGTATTTT[T/C]ATCTCAGGTTCTCTAATAAATGAAACATAACAATGTTTCT
X	040248670	yes	474	rdahl-63b21_fp2_b1_189	ENSRNOSNP2689818	G/A	ATAAAAATAAGTAAATAAGTAAAAAAAAGTGTAACAAAAA[G/A]GGTCAAAGATGAACTAAATAAAAGAAGAAACTTCCATTGC
X	042299207	yes	475	gnl|ti|896451949_19866867643377_247	ENSRNOSNP2618937	G/T	CAGGCAGTTAGACATCTTTTTGTTGTTGTTTTTGTTGTTG[G/T]TGGTGGCCTTATGTAATTCCTATGAGAACATAGGGTCCCT
X	044849233	yes	476	gko-39p12_fp2_b1_532	ENSRNOSNP2621607	G/C	TACAAAGCTGTTTCTCGTCAACTCTTACCTGGAATGTGCT[G/C]TTGTGTTATCACACACGAAGTAAGGAGACACATGAATCAT
X	047655803	no	1312		ENSRNOSNP2732070	G/A	ACCTAGTGAATCCACACTTCTCAGGTCTTAACTTGAAACC[G/A]AACCAAAGTCTGCTTTGCATAATTATCCTATGAGACTATC
X	048285290	yes	360	gko-77l19_fp2_b1_254	ENSRNOSNP2751745	T/C	AGAGGGCGTTTCCAACAACCCACTCCCTGCTCATAAATCA[T/C]AGAACAATTGTTGTTAAGGATTTGCTCAGAAATTCCATTT
X	057740097	no	21	J337098	ENSRNOSNP2628564	A/G	ACTGCATGTTCCAGGTAAAATGTGTTTCTAGGTCTTGGTA[A/G]ATAACACAGAAGAATGAGAATTGACTAGAAGGAAGGGCTG
X	063031901	no	22	J1285364	ENSRNOSNP2755384	G/A	ACACATTTTTAAAGGGTGTATGGATTTGAAAGAGAGCAAA[G/A]GGGGTTGAATGGGAGGGTCTAGAAGGAGGAAAGGAAATGG
X	086209156	yes	1		ENSRNOSNP2777978	A/G	AACCACATTGAGGTGTGATTTTGCAAATTCTCCATATCAC[A/G]ACCTTCACCCTTTGTCACCCAGTTCTCTAATCCAAGTTAC
X	096457403	yes	1336		ENSRNOSNP2708279	C/T	CCTCAGGCTACATAGTACAAGGATATATTAGTGACATAAA[C/T]ATATGTAGTGTGCATAGCAGTAAAGGCATGGTATCTTTGT
X	100174923	yes	477	J675964	ENSRNOSNP2567774	T/G	CATATAGCTCAAATCTTATTGGCAACAAAGAAGAGTAGGC[T/G]GTATAAATATAAAAGAGTGACTAAGCTTGCTTTACAAAAA
X	102627779	yes	478	J636803	ENSRNOSNP2700887	T/C	AGTTTGTGCATTAGTGTTAATCTTATGATCTTGTTTCTTC[T/C]GTAACAATATCATGGGTTTCAAAATTAAGAAACTAATAAT
X	108613039	yes	1348		ENSRNOSNP2576513	C/T	CTCAACCTCTGAATTGAACTTCTACCAGGACTGTCCTACA[C/T]TCTGGAAACATATGTATCTTTTTTAGTAAGAAGAATGTGA
X	112483874	yes	361	gko-41h1_fp2_b1_590	ENSRNOSNP2804174	C/T	AGTGTATAATATGAGAACGTTCTCATTAGTAGTTATTATT[C/T]CATGACTATCAATGATAGAAAACCACTGACTTAAATTCTT
X	116110562	yes	1360		ENSRNOSNP2722495	T/G	GAAAAGTCCAGAAGTTGCTGCATATTTTCTAAGCAATTAG[T/G]TGGTTCTGGCTGTGCCCTCTCTGGCTCTACTGTAAAATTA
X	131733064	yes	362	gnl|ti|896803151_19866867010504_313	ENSRNOSNP2587648	G/A	TTATGAACATCTTTTATAATCAACATGGTAACTACTTAAT[G/A]ATGAAAAATATTTATGTTGAAAAATAATAAAATTAATATT
X	133938197	no	1372		ENSRNOSNP2590098	G/A	AACACAAAGAGCACCAGGAATATCCACAGCAATCCTCCAT[G/A]CATTTCCAGAGGTTTCTGGTTTCATTTCAGTGAGAGGAAA
X	137830540	yes	363	WKY-G-j-05h08_r1_195	ENSRNOSNP2736169	C/T	TTCCCCAGTTAAATTTTTCAAATTTGTTTTCCTCAATGGG[C/T]GAGCTTATTTAAGGACAAGGTCAATACCCAGCATCATTGT
X	139271672	no	479	J505648	ENSRNOSNP2804234	G/A	TCCTTATACATCTTTGTGGACTGTAATAGCCTTTCTTAGG[G/A]AGAGATTATTGTAAATGAAGCGCTAATTGCAGTCTACTTC
X	146032693	no	1384		ENSRNOSNP2731135	T/C	TGTAACATTATAACACAGAAGAGACAATCTAATACAGCTG[T/C]AAAGTCAAGGGAAGTGATTCCTAGAAGAAAGGACACTTAA
